# Supplementary material for: TMAO Suppresses Megalin Expression and Albumin Uptake in Human Proximal Tubular Cells Via PI3K and ERK Signaling
Source: Int J Mol Sci. 2022 Aug 9;23(16):8856. doi: 10.3390/ijms23168856 (PMC9407713; doi:10.3390/ijms23168856)
Supplement: Supplementary file 1 [file ijms-23-08856-s001.zip]

Archive with 1 entries (1 files):
- ijms-1816509-supplementary.xlsx
