# Supplementary material for: TMAO Suppresses Megalin Expression and Albumin Uptake in Human Proximal Tubular Cells Via PI3K and ERK Signaling
Source: Int J Mol Sci. 2022 Aug 9;23(16):8856. doi: 10.3390/ijms23168856 (PMC9407713; doi:10.3390/ijms23168856)
Supplement: Supplementary file 1 [file ijms-23-08856-s001.zip › ijms-1816509-supplementary.xlsx]

## Sheet: Supplementary Table S1
FC ([TMAO] vs [Control])	GeneSymbol	GeneName	Description
5.580449	CXCL12	C-X-C motif chemokine ligand 12	Homo sapiens C-X-C motif chemokine ligand 12 (CXCL12), transcript variant 2, mRNA [NM_000609]
5.5736833	FAM166B	family with sequence similarity 166 member B	Homo sapiens family with sequence similarity 166 member B (FAM166B), transcript variant 1, mRNA [NM_001164310]
5.4640846	TAS2R40	taste 2 receptor member 40	Homo sapiens taste 2 receptor member 40 (TAS2R40), mRNA [NM_176882]
3.6730077	SULT6B1	sulfotransferase family 6B member 1	Homo sapiens sulfotransferase family 6B member 1 (SULT6B1), transcript variant 2, mRNA [NM_001032377]
3.2731879	ROR2	receptor tyrosine kinase like orphan receptor 2	Homo sapiens receptor tyrosine kinase like orphan receptor 2 (ROR2), transcript variant 1, mRNA [NM_004560]
3.1294422	APELA	apelin receptor early endogenous ligand	apelin receptor early endogenous ligand [Source:HGNC Symbol;Acc:HGNC:48925] [ENST00000505269]
3.0752454	OR2A25	olfactory receptor family 2 subfamily A member 25	Homo sapiens olfactory receptor family 2 subfamily A member 25 (OR2A25), mRNA [NM_001004488]
2.978978	OR8U1	olfactory receptor family 8 subfamily U member 1	Homo sapiens olfactory receptor family 8 subfamily U member 1 (OR8U1), mRNA [NM_001005204]
2.9509165	USHBP1	USH1 protein network component harmonin binding protein 1	Homo sapiens USH1 protein network component harmonin binding protein 1 (USHBP1), transcript variant 3, mRNA [NM_001321417]
2.866245	ADGRF4	adhesion G protein-coupled receptor F4	Homo sapiens adhesion G protein-coupled receptor F4 (ADGRF4), transcript variant 1, mRNA [NM_153838]
2.8276787	IL33	interleukin 33	Homo sapiens interleukin 33 (IL33), transcript variant 1, mRNA [NM_033439]
2.6880682	CLRN3	clarin 3	Homo sapiens clarin 3 (CLRN3), mRNA [NM_152311]
2.6114964	GPA33	glycoprotein A33	Homo sapiens glycoprotein A33 (GPA33), mRNA [NM_005814]
2.6054893	GPR78	G protein-coupled receptor 78	G protein-coupled receptor 78 [Source:HGNC Symbol;Acc:HGNC:4528] [ENST00000503448]
2.4965756	DUT	deoxyuridine triphosphatase	PREDICTED: Homo sapiens deoxyuridine triphosphatase (DUT), transcript variant X3, misc_RNA [XR_001751125]
2.4629178	NRSN1	neurensin 1	neurensin 1 [Source:HGNC Symbol;Acc:HGNC:17881] [ENST00000378475]
2.448614	HOMER2	homer scaffold protein 2	Homo sapiens cDNA FLJ39790 fis, clone SPLEN2003204. [AK097109]
2.4156368	ANTXRL	ANTXR like	PREDICTED: Homo sapiens anthrax toxin receptor-like (ANTXRL), misc_RNA [XR_159158]
2.4071577	SLX4IP	SLX4 interacting protein	SLX4 interacting protein [Source:HGNC Symbol;Acc:HGNC:16225] [ENST00000488816]
2.3882918	CELF5	CUGBP Elav-like family member 5	Homo sapiens CUGBP Elav-like family member 5 (CELF5), transcript variant 1, mRNA [NM_021938]
2.3799546	FGA	fibrinogen alpha chain	Homo sapiens fibrinogen alpha chain (FGA), transcript variant alpha, mRNA [NM_021871]
2.3650804	EYA2	EYA transcriptional coactivator and phosphatase 2	Homo sapiens EYA transcriptional coactivator and phosphatase 2 (EYA2), transcript variant 1, mRNA [NM_005244]
2.349344	SH2D4B	SH2 domain containing 4B	Homo sapiens SH2 domain containing 4B (SH2D4B), transcript variant 1, mRNA [NM_207372]
2.3173444	CHST1	carbohydrate sulfotransferase 1	Homo sapiens carbohydrate sulfotransferase 1 (CHST1), mRNA [NM_003654]
2.3142092	CCDC160	coiled-coil domain containing 160	Homo sapiens coiled-coil domain containing 160 (CCDC160), transcript variant 1, mRNA [NM_001353453]
2.306719	ASPDH	aspartate dehydrogenase domain containing	Homo sapiens aspartate dehydrogenase domain containing (ASPDH), transcript variant 2, mRNA [NM_001024656]
2.2874825	MCHR1	melanin concentrating hormone receptor 1	Homo sapiens melanin concentrating hormone receptor 1 (MCHR1), mRNA [NM_005297]
2.2605667	OR4C15	olfactory receptor family 4 subfamily C member 15	Homo sapiens olfactory receptor family 4 subfamily C member 15 (OR4C15), mRNA [NM_001001920]
2.2315643	ITIH1	inter-alpha-trypsin inhibitor heavy chain 1	Homo sapiens inter-alpha-trypsin inhibitor heavy chain 1 (ITIH1), transcript variant 1, mRNA [NM_002215]
2.2275183	CD2	CD2 molecule	Homo sapiens cDNA, FLJ17718. [AK310676]
2.2256994	TLX1NB	TLX1 neighbor	Homo sapiens TLX1 neighbor (TLX1NB), transcript variant 3, long non-coding RNA [NR_130724]
2.202716	CALCRL	calcitonin receptor like receptor	Homo sapiens calcitonin receptor like receptor (CALCRL), transcript variant 3, mRNA [NM_001369434]
2.1834526	CACNA1A	calcium voltage-gated channel subunit alpha1 A	calcium voltage-gated channel subunit alpha1 A [Source:HGNC Symbol;Acc:HGNC:1388] [ENST00000574974]
2.1631076	BRS3	bombesin receptor subtype 3	Homo sapiens bombesin receptor subtype 3 (BRS3), mRNA [NM_001727]
2.1614168	MGC34796	sepiapterin reductase (7,8-dihydrobiopterin:NADP+ oxidoreductase) pseudogene	Homo sapiens sepiapterin reductase (7,8-dihydrobiopterin:NADP+ oxidoreductase) pseudogene (MGC34796), non-coding RNA [NR_073400]
2.1527898	GALNT5	polypeptide N-acetylgalactosaminyltransferase 5	Homo sapiens polypeptide N-acetylgalactosaminyltransferase 5 (GALNT5), transcript variant 1, mRNA [NM_014568]
2.140153	RNF144A	ring finger protein 144A	Homo sapiens ring finger protein 144A (RNF144A), transcript variant 1, mRNA [NM_001349181]
2.11202	MUC12	mucin 12, cell surface associated	Homo sapiens mucin 12, cell surface associated (MUC12), mRNA [NM_001164462]
2.1085494	SLC17A4	solute carrier family 17 member 4	solute carrier family 17 member 4 [Source:HGNC Symbol;Acc:HGNC:10932] [ENST00000397076]
2.1022596	SPRR3	small proline rich protein 3	Homo sapiens small proline rich protein 3 (SPRR3), transcript variant 1, mRNA [NM_005416]
2.0981374	MAT1A	methionine adenosyltransferase 1A	Homo sapiens methionine adenosyltransferase 1A (MAT1A), mRNA [NM_000429]
2.0981221	NKD1	NKD inhibitor of WNT signaling pathway 1	Homo sapiens NKD inhibitor of WNT signaling pathway 1 (NKD1), mRNA [NM_033119]
2.098099	NCR2	natural cytotoxicity triggering receptor 2	Homo sapiens natural cytotoxicity triggering receptor 2 (NCR2), transcript variant 1, mRNA [NM_004828]
2.0879667	GJC3	gap junction protein gamma 3	gap junction protein gamma 3 [Source:HGNC Symbol;Acc:HGNC:17495] [ENST00000312891]
2.0806754	SLC22A3	solute carrier family 22 member 3	PREDICTED: Homo sapiens solute carrier family 22 member 3 (SLC22A3), transcript variant X4, mRNA [XM_017011203]
2.0772514	STMN4	stathmin 4	Homo sapiens stathmin 4 (STMN4), transcript variant 1, mRNA [NM_030795]
2.0695715	TTTY6	testis-specific transcript, Y-linked 6	Homo sapiens testis-specific transcript, Y-linked 6 (TTTY6), long non-coding RNA [NR_001527]
2.0620441	POU3F4	POU class 3 homeobox 4	POU class 3 homeobox 4 [Source:HGNC Symbol;Acc:HGNC:9217] [ENST00000644024]
2.060221	ELSPBP1	epididymal sperm binding protein 1	Homo sapiens epididymal sperm binding protein 1 (ELSPBP1), mRNA [NM_022142]
2.0589268	RDH16	retinol dehydrogenase 16	Homo sapiens retinol dehydrogenase 16 (RDH16), transcript variant 1, mRNA [NM_003708]
2.051482	CSMD2	CUB and Sushi multiple domains 2	Homo sapiens CUB and Sushi multiple domains 2 (CSMD2), transcript variant 2, mRNA [NM_052896]
2.0483463	SLAMF1	signaling lymphocytic activation molecule family member 1	Homo sapiens signaling lymphocytic activation molecule family member 1 (SLAMF1), transcript variant 1, mRNA [NM_003037]
2.0372102	PRG3	proteoglycan 3, pro eosinophil major basic protein 2	proteoglycan 3, pro eosinophil major basic protein 2 [Source:HGNC Symbol;Acc:HGNC:9363] [ENST00000287143]
2.0278828	RHOH	ras homolog family member H	Homo sapiens ras homolog family member H (RHOH), transcript variant 6, mRNA [NM_004310]
2.0061839	PRM3	protamine 3	protamine 3 [Source:HGNC Symbol;Acc:HGNC:13732] [ENST00000327157]
2.0040495	GPR34	G protein-coupled receptor 34	Homo sapiens G protein-coupled receptor 34 (GPR34), transcript variant 4, mRNA [NM_001097579]
1.9998517	NFIC	nuclear factor I C	Homo sapiens nuclear factor I C (NFIC), transcript variant 1, mRNA [NM_001245002]
1.9962972	OR2M4	olfactory receptor family 2 subfamily M member 4	Homo sapiens olfactory receptor family 2 subfamily M member 4 (OR2M4), mRNA [NM_017504]
1.9952589	CLRN1	clarin 1	Homo sapiens clarin 1 (CLRN1), transcript variant 4, mRNA [NM_052995]
1.9866596	PPBP	pro-platelet basic protein	Homo sapiens pro-platelet basic protein (PPBP), mRNA [NM_002704]
1.9829559	THRSP	thyroid hormone responsive	Homo sapiens thyroid hormone responsive (THRSP), mRNA [NM_003251]
1.98118	KCNQ1DN	KCNQ1 downstream neighbor	Homo sapiens KCNQ1 downstream neighbor (KCNQ1DN), long non-coding RNA [NR_024627]
1.9792273	OR5AK4P	olfactory receptor family 5 subfamily AK member 4 pseudogene	Homo sapiens olfactory-like receptor (PJCG3) pseudogene, mRNA sequence. [AF309700]
1.9787862	MAP1LC3A	microtubule associated protein 1 light chain 3 alpha	Homo sapiens microtubule associated protein 1 light chain 3 alpha (MAP1LC3A), transcript variant 1, mRNA [NM_032514]
1.9712784	IGSF1	immunoglobulin superfamily member 1	Homo sapiens immunoglobulin superfamily member 1 (IGSF1), transcript variant 2, mRNA [NM_205833]
1.9712116	LRRC3C	leucine rich repeat containing 3C	PREDICTED: Homo sapiens leucine rich repeat containing 3C (LRRC3C), transcript variant X7, misc_RNA [XR_001752399]
1.967362	GDPD4	glycerophosphodiester phosphodiesterase domain containing 4	Homo sapiens glycerophosphodiester phosphodiesterase domain containing 4 (GDPD4), mRNA [NM_182833]
1.9534832	GATA4	GATA binding protein 4	Homo sapiens GATA binding protein 4 (GATA4), transcript variant 2, mRNA [NM_002052]
1.9463685	PPP1R14D	protein phosphatase 1 regulatory inhibitor subunit 14D	Homo sapiens protein phosphatase 1 regulatory inhibitor subunit 14D (PPP1R14D), transcript variant 1, mRNA [NM_017726]
1.9423895	PRR18	proline rich 18	Homo sapiens proline rich 18 (PRR18), mRNA [NM_175922]
1.9296088	PRKCB	protein kinase C beta	Homo sapiens protein kinase C beta (PRKCB), transcript variant 2, mRNA [NM_002738]
1.9283923	ZFP57	ZFP57 zinc finger protein	Homo sapiens ZFP57 zinc finger protein (ZFP57), transcript variant 1, mRNA [NM_001109809]
1.9260311	RGS18	regulator of G protein signaling 18	Homo sapiens regulator of G protein signaling 18 (RGS18), mRNA [NM_130782]
1.9202291	RPS6KA2	ribosomal protein S6 kinase A2	Homo sapiens ribosomal protein S6 kinase A2 (RPS6KA2), transcript variant 1, mRNA [NM_021135]
1.9088631	OR6Y1	olfactory receptor family 6 subfamily Y member 1	Homo sapiens olfactory receptor family 6 subfamily Y member 1 (OR6Y1), mRNA [NM_001005189]
1.9088199	SPANXN3	SPANX family member N3	Homo sapiens SPANX family member N3 (SPANXN3), mRNA [NM_001009609]
1.906202	PREX2	phosphatidylinositol-3,4,5-trisphosphate dependent Rac exchange factor 2	Homo sapiens phosphatidylinositol-3,4,5-trisphosphate dependent Rac exchange factor 2 (PREX2), transcript variant 2, mRNA [NM_025170]
1.904156	PPBPP2	pro-platelet basic protein pseudogene 2	Homo sapiens pro-platelet basic protein pseudogene 2 (PPBPP2), non-coding RNA [NR_026769]
1.9032096	ALB	albumin	Homo sapiens albumin (ALB), mRNA [NM_000477]
1.8651602	CCDC187	coiled-coil domain containing 187	coiled-coil domain containing 187 [Source:HGNC Symbol;Acc:HGNC:30942] [ENST00000638797]
1.8538319	EPB42	erythrocyte membrane protein band 4.2	Homo sapiens erythrocyte membrane protein band 4.2 (EPB42), transcript variant 1, mRNA [NM_000119]
1.8521056	MIR100HG	mir-100-let-7a-2-mir-125b-1 cluster host gene	mir-100-let-7a-2-mir-125b-1 cluster host gene [Source:HGNC Symbol;Acc:HGNC:39522] [ENST00000656226]
1.8476743	TEX101	testis expressed 101	Homo sapiens testis expressed 101 (TEX101), transcript variant 1, mRNA [NM_031451]
1.8340373	CACNA1I	calcium voltage-gated channel subunit alpha1 I	Homo sapiens calcium voltage-gated channel subunit alpha1 I (CACNA1I), transcript variant 2, mRNA [NM_001003406]
1.8290251	HPCA	hippocalcin	Homo sapiens hippocalcin (HPCA), mRNA [NM_002143]
1.8260367	FERMT1	fermitin family member 1	fermitin family member 1 [Source:HGNC Symbol;Acc:HGNC:15889] [ENST00000378844]
1.8229961	KCNA6	potassium voltage-gated channel subfamily A member 6	Homo sapiens potassium voltage-gated channel subfamily A member 6 (KCNA6), mRNA [NM_002235]
1.8184905	SCN5A	sodium voltage-gated channel alpha subunit 5	Homo sapiens sodium voltage-gated channel alpha subunit 5 (SCN5A), transcript variant 3, mRNA [NM_001099404]
1.8046311	SEZ6	seizure related 6 homolog	Homo sapiens seizure related 6 homolog (SEZ6), transcript variant 2, mRNA [NM_001098635]
1.7990783	SNORA70B	small nucleolar RNA, H/ACA box 70B	UI-H-DT0-aub-m-04-0-UI.s1 NCI_CGAP_DT0 Homo sapiens cDNA clone IMAGE:5867307 3', mRNA sequence [BQ029156]
1.7972146	DSPP	dentin sialophosphoprotein	Homo sapiens dentin sialophosphoprotein (DSPP), mRNA [NM_014208]
1.7970424	NRXN1	neurexin 1	Homo sapiens neurexin 1 (NRXN1), transcript variant alpha6, mRNA [NM_001330083]
1.7952065	VRTN	vertebrae development associated	Homo sapiens vertebrae development associated (VRTN), mRNA [NM_018228]
1.7947253	PRAME	preferentially expressed antigen in melanoma	preferentially expressed antigen in melanoma [Source:HGNC Symbol;Acc:HGNC:9336] [ENST00000406503]
1.7946409	SULT1C2P1	sulfotransferase family 1C member 2 pseudogene 1	Homo sapiens sulfotransferase family 1C member 2 pseudogene 1 (SULT1C2P1), non-coding RNA [NR_037191]
1.7852783	GSX1	GS homeobox 1	GS homeobox 1 [Source:HGNC Symbol;Acc:HGNC:20374] [ENST00000302945]
1.7813747	PP12613	uncharacterized LOC100192379	Homo sapiens uncharacterized LOC100192379 (PP12613), long non-coding RNA [NR_024365]
1.7749203	HMGCLL1	3-hydroxymethyl-3-methylglutaryl-CoA lyase like 1	Homo sapiens 3-hydroxymethyl-3-methylglutaryl-CoA lyase like 1 (HMGCLL1), transcript variant 4, mRNA [NM_001287746]
1.7734622	NXF5	nuclear RNA export factor 5	Homo sapiens nuclear RNA export factor 5 (NXF5), transcript variant 1, mRNA [NM_032946]
1.7702684	ZC3H12D	zinc finger CCCH-type containing 12D	zinc finger CCCH-type containing 12D [Source:HGNC Symbol;Acc:HGNC:21175] [ENST00000409806]
1.7682334	RFLNA	refilin A	Homo sapiens refilin A (RFLNA), transcript variant 2, mRNA [NM_181709]
1.7502534	GRM1	glutamate metabotropic receptor 1	Homo sapiens glutamate metabotropic receptor 1 (GRM1), transcript variant 4, mRNA [NM_001278065]
1.7484887	GUCA2A	guanylate cyclase activator 2A	Homo sapiens guanylate cyclase activator 2A (GUCA2A), mRNA [NM_033553]
1.7480031	EVX1	even-skipped homeobox 1	Homo sapiens even-skipped homeobox 1 (EVX1), transcript variant 1, mRNA [NM_001989]
1.7448043	CCDC81	coiled-coil domain containing 81	Homo sapiens coiled-coil domain containing 81 (CCDC81), transcript variant 2, mRNA [NM_021827]
1.7331804	GPR42	G protein-coupled receptor 42 (gene/pseudogene)	Homo sapiens G protein-coupled receptor 42 (gene/pseudogene) (GPR42), mRNA [NM_001348195]
1.730227	HIGD2B	HIG1 hypoxia inducible domain family member 2B	HIG1 hypoxia inducible domain family member 2B [Source:HGNC Symbol;Acc:HGNC:26984] [ENST00000311755]
1.7292659	TRIB2	tribbles pseudokinase 2	Homo sapiens tribbles pseudokinase 2 (TRIB2), transcript variant 1, mRNA [NM_021643]
1.7167579	CABP4	calcium binding protein 4	Homo sapiens calcium binding protein 4 (CABP4), transcript variant 1, mRNA [NM_145200]
1.7138703	TTC34	tetratricopeptide repeat domain 34	Homo sapiens tetratricopeptide repeat domain 34 (TTC34), mRNA [NM_001242672]
1.7096326	TCERG1L	transcription elongation regulator 1 like	Homo sapiens transcription elongation regulator 1 like (TCERG1L), mRNA [NM_174937]
1.7074109	P2RY4	pyrimidinergic receptor P2Y4	Homo sapiens pyrimidinergic receptor P2Y4 (P2RY4), mRNA [NM_002565]
1.7069824	TCL6	T cell leukemia/lymphoma 6	Homo sapiens T cell leukemia/lymphoma 6 (TCL6), transcript variant 2, long non-coding RNA [NR_152604]
1.7064825	RESP18	regulated endocrine specific protein 18	regulated endocrine specific protein 18 [Source:HGNC Symbol;Acc:HGNC:33762] [ENST00000392083]
1.7042035	NKG7	natural killer cell granule protein 7	Homo sapiens natural killer cell granule protein 7 (NKG7), transcript variant 1, mRNA [NM_005601]
1.699784	REM1	RRAD and GEM like GTPase 1	Homo sapiens RRAD and GEM like GTPase 1 (REM1), mRNA [NM_014012]
1.6995002	PTGDR2	prostaglandin D2 receptor 2	Homo sapiens prostaglandin D2 receptor 2 (PTGDR2), mRNA [NM_004778]
1.6980301	KCNK13	potassium two pore domain channel subfamily K member 13	Homo sapiens potassium two pore domain channel subfamily K member 13 (KCNK13), mRNA [NM_022054]
1.6980017	HYDIN	HYDIN axonemal central pair apparatus protein	Homo sapiens HYDIN axonemal central pair apparatus protein (HYDIN), transcript variant 1, mRNA [NM_001270974]
1.6968246	PIEZO2	piezo type mechanosensitive ion channel component 2	Homo sapiens cDNA FLJ34907 fis, clone NT2RI2003392. [AK092226]
1.6815499	OR5V1	olfactory receptor family 5 subfamily V member 1	Homo sapiens olfactory receptor family 5 subfamily V member 1 (OR5V1), mRNA [NM_030876]
1.6761136	AMHR2	anti-Mullerian hormone receptor type 2	Homo sapiens anti-Mullerian hormone receptor type 2 (AMHR2), transcript variant 1, mRNA [NM_020547]
1.6693668	INHA	inhibin subunit alpha	Homo sapiens inhibin subunit alpha (INHA), mRNA [NM_002191]
1.6625715	NXF3	nuclear RNA export factor 3	Homo sapiens nuclear RNA export factor 3 (NXF3), mRNA [NM_022052]
1.6561145	PTPRN2	protein tyrosine phosphatase receptor type N2	Homo sapiens protein tyrosine phosphatase receptor type N2 (PTPRN2), transcript variant 1, mRNA [NM_002847]
1.6530362	MMP25	matrix metallopeptidase 25	Homo sapiens matrix metallopeptidase 25 (MMP25), mRNA [NM_022468]
1.6508409	NKAIN2	sodium/potassium transporting ATPase interacting 2	Homo sapiens sodium/potassium transporting ATPase interacting 2 (NKAIN2), transcript variant 3, mRNA [NM_001300737]
1.6482497	SYT16	synaptotagmin 16	Homo sapiens synaptotagmin 16 (SYT16), transcript variant 5, mRNA [NM_001367657]
1.6478772	KSR2	kinase suppressor of ras 2	kinase suppressor of ras 2 [Source:HGNC Symbol;Acc:HGNC:18610] [ENST00000545002]
1.6429172	SENCR	smooth muscle and endothelial cell enriched migration/differentiation-associated lncRNA	Homo sapiens smooth muscle and endothelial cell enriched migration/differentiation-associated lncRNA (SENCR), long non-coding RNA [NR_038908]
1.6406693	EFCC1	EF-hand and coiled-coil domain containing 1	Homo sapiens EF-hand and coiled-coil domain containing 1 (EFCC1), mRNA [NM_024768]
1.6343623	RTP5	receptor transporter protein 5 (putative)	Homo sapiens receptor transporter protein 5 (putative) (RTP5), mRNA [NM_173821]
1.626989	PBX1	PBX homeobox 1	Homo sapiens PBX homeobox 1 (PBX1), transcript variant 1, mRNA [NM_002585]
1.6227634	SLC5A7	solute carrier family 5 member 7	Homo sapiens solute carrier family 5 member 7 (SLC5A7), transcript variant 2, mRNA [NM_001305005]
1.6155521	FCER2	Fc fragment of IgE receptor II	Homo sapiens Fc fragment of IgE receptor II (FCER2), transcript variant 1, mRNA [NM_002002]
1.6132708	CHRD	chordin	Homo sapiens chordin (CHRD), transcript variant 4, mRNA [NM_001304474]
1.6124586	KCNC4	potassium voltage-gated channel subfamily C member 4	potassium voltage-gated channel subfamily C member 4 [Source:HGNC Symbol;Acc:HGNC:6236] [ENST00000412512]
1.6080204	CFAP47	cilia and flagella associated protein 47	Homo sapiens cilia and flagella associated protein 47 (CFAP47), transcript variant 1, mRNA [NM_001304548]
1.6012772	LRCOL1	leucine rich colipase like 1	leucine rich colipase like 1 [Source:HGNC Symbol;Acc:HGNC:44160] [ENST00000616042]
1.5994285	PLA2G3	phospholipase A2 group III	Homo sapiens phospholipase A2 group III (PLA2G3), mRNA [NM_015715]
1.5941536	ANKRD53	ankyrin repeat domain 53	Homo sapiens ankyrin repeat domain 53 (ANKRD53), transcript variant 2, mRNA [NM_024933]
1.5924894	EDDM13	epididymal protein 13	Homo sapiens epididymal protein 13 (EDDM13), mRNA [NM_001354658]
1.5819397	EHF	ETS homologous factor	Homo sapiens ETS homologous factor (EHF), transcript variant 2, mRNA [NM_012153]
1.5808518	TAS1R1	taste 1 receptor member 1	Homo sapiens taste 1 receptor member 1 (TAS1R1), transcript variant 2, mRNA [NM_138697]
1.5773698	UCP3	uncoupling protein 3	Homo sapiens uncoupling protein 3 (UCP3), transcript variant short, mRNA [NM_022803]
1.5616152	ATP6V1FNB	ATP6V1F neighbor	Homo sapiens ATP6V1F neighbor (ATP6V1FNB), mRNA [NM_001195150]
1.55953	GRIK4	glutamate ionotropic receptor kainate type subunit 4	Homo sapiens glutamate ionotropic receptor kainate type subunit 4 (GRIK4), transcript variant 1, mRNA [NM_001282470]
1.5574465	OBP2B	odorant binding protein 2B	Homo sapiens odorant binding protein 2B (OBP2B), transcript variant alpha, mRNA [NM_014581]
1.5544258	MEFV	MEFV innate immuity regulator, pyrin	Homo sapiens MEFV innate immuity regulator, pyrin (MEFV), transcript variant 1, mRNA [NM_000243]
1.552968	TESPA1	thymocyte expressed, positive selection associated 1	Homo sapiens thymocyte expressed, positive selection associated 1 (TESPA1), transcript variant 6, mRNA [NM_001351149]
1.5520942	ABCA6	ATP binding cassette subfamily A member 6	Homo sapiens ATP binding cassette subfamily A member 6 (ABCA6), mRNA [NM_080284]
1.5520068	OLFM1	olfactomedin 1	Homo sapiens olfactomedin 1 (OLFM1), transcript variant 2, mRNA [NM_006334]
1.5492088	FZD10-AS1	FZD10 antisense divergent transcript	Homo sapiens FZD10 antisense divergent transcript (FZD10-AS1), long non-coding RNA [NR_033834]
1.5483999	SERPINB9	serpin family B member 9	Homo sapiens serpin family B member 9 (SERPINB9), mRNA [NM_004155]
1.5439408	TGFBR3L	transforming growth factor beta receptor 3 like	PREDICTED: Homo sapiens transforming growth factor beta receptor 3 like (TGFBR3L), transcript variant X5, mRNA [XM_011527614]
1.5382519	SPATA31D3	SPATA31 subfamily D member 3	Homo sapiens SPATA31 subfamily D member 3 (SPATA31D3), mRNA [NM_207416]
1.538161	SMR3B	submaxillary gland androgen regulated protein 3B	Homo sapiens submaxillary gland androgen regulated protein 3B (SMR3B), mRNA [NM_006685]
1.5375825	RAET1E	retinoic acid early transcript 1E	Homo sapiens retinoic acid early transcript 1E (RAET1E), transcript variant 1, mRNA [NM_139165]
1.5358515	SPI1	Spi-1 proto-oncogene	Homo sapiens Spi-1 proto-oncogene (SPI1), transcript variant 1, mRNA [NM_001080547]
1.5352684	CSAG3	CSAG family member 3	Homo sapiens CSAG family member 3 (CSAG3), transcript variant 2, mRNA [NM_001129828]
1.5323664	PRSS33	serine protease 33	Homo sapiens serine protease 33 (PRSS33), mRNA [NM_152891]
1.5277295	TEPP	testis, prostate and placenta expressed	Homo sapiens testis, prostate and placenta expressed (TEPP), transcript variant 1, mRNA [NM_199046]
1.5241525	COL4A6	collagen type IV alpha 6 chain	Homo sapiens collagen type IV alpha 6 chain (COL4A6), transcript variant B, mRNA [NM_033641]
1.5229915	MIR99AHG	mir-99a-let-7c cluster host gene	Homo sapiens mir-99a-let-7c cluster host gene (MIR99AHG), transcript variant 5, long non-coding RNA [NR_136541]
1.5135853	JAKMIP3	Janus kinase and microtubule interacting protein 3	Homo sapiens Janus kinase and microtubule interacting protein 3 (JAKMIP3), transcript variant 1, mRNA [NM_001323086]
1.5128893	BAALC	BAALC binder of MAP3K1 and KLF4	Homo sapiens BAALC binder of MAP3K1 and KLF4 (BAALC), transcript variant 3, mRNA [NM_001364874]
1.5112	SERPIND1	serpin family D member 1	Homo sapiens serpin family D member 1 (SERPIND1), mRNA [NM_000185]
1.508913	NTNG2	netrin G2	netrin G2 [Source:HGNC Symbol;Acc:HGNC:14288] [ENST00000372179]

## Sheet: Supplementary Table S2
FC ([TMAO] vs [Control])	GeneSymbol	GeneName	Description
-3.2479842	COMMD9	COMM domain containing 9	COMM domain containing 9 [Source:HGNC Symbol;Acc:HGNC:25014] [ENST00000355500]
-2.934519	TAS2R45	taste 2 receptor member 45	Homo sapiens taste 2 receptor member 45 (TAS2R45), mRNA [NM_176886]
-2.6169012	SUCLG2	succinate-CoA ligase GDP-forming beta subunit	Homo sapiens succinate-CoA ligase GDP-forming beta subunit (SUCLG2), transcript variant 1, mRNA [NM_001177599]
-2.5935059	ODF3L1	outer dense fiber of sperm tails 3 like 1	Homo sapiens outer dense fiber of sperm tails 3 like 1 (ODF3L1), mRNA [NM_175881]
-2.548108	SNORD111B	small nucleolar RNA, C/D box 111B	Homo sapiens small nucleolar RNA, C/D box 111B (SNORD111B), small nucleolar RNA [NR_037420]
-2.5112832	GHRHR	growth hormone releasing hormone receptor	growth hormone releasing hormone receptor [Source:HGNC Symbol;Acc:HGNC:4266] [ENST00000461424]
-2.4726362	HCCAT5	hepatocellular carcinoma associated transcript 5	Homo sapiens hepatocellular carcinoma associated transcript 5 (HCCAT5), long non-coding RNA [NR_027756]
-2.4437983	SATB1	SATB homeobox 1	Homo sapiens SATB homeobox 1 (SATB1), transcript variant 1, mRNA [NM_002971]
-2.358978	ANKRD31	ankyrin repeat domain 31	Homo sapiens ankyrin repeat domain 31 (ANKRD31), mRNA [NM_001164443]
-2.3566914	RGR	retinal G protein coupled receptor	retinal G protein coupled receptor [Source:HGNC Symbol;Acc:HGNC:9990] [ENST00000372092]
-2.3491077	NME8	NME/NM23 family member 8	NME/NM23 family member 8 [Source:HGNC Symbol;Acc:HGNC:16473] [ENST00000476435]
-2.336027	FAM227A	family with sequence similarity 227 member A	Homo sapiens family with sequence similarity 227 member A (FAM227A), transcript variant 2, mRNA [NM_001291030]
-2.2748744	TMCC2	transmembrane and coiled-coil domain family 2	Homo sapiens clone DNA142934 GLSH6409 (UNQ6409) mRNA, complete cds. [AY358192]
-2.2520897	ST3GAL3	ST3 beta-galactoside alpha-2,3-sialyltransferase 3	Homo sapiens ST3 beta-galactoside alpha-2,3-sialyltransferase 3 (ST3GAL3), transcript variant 30, mRNA [NM_001363573]
-2.2277298	BCL2A1	BCL2 related protein A1	Homo sapiens BCL2 related protein A1 (BCL2A1), transcript variant 1, mRNA [NM_004049]
-2.1708827	GJA4	gap junction protein alpha 4	Homo sapiens gap junction protein alpha 4 (GJA4), mRNA [NM_002060]
-2.1696503	MECOM	MDS1 and EVI1 complex locus	Homo sapiens MDS1 and EVI1 complex locus (MECOM), transcript variant 15, mRNA [NM_001366473]
-2.1454103	MAGEB6	MAGE family member B6	Homo sapiens MAGE family member B6 (MAGEB6), mRNA [NM_173523]
-2.1390128	CAST	calpastatin	calpastatin [Source:HGNC Symbol;Acc:HGNC:1515] [ENST00000509602]
-2.132494	TCEANC	transcription elongation factor A N-terminal and central domain containing	Homo sapiens transcription elongation factor A N-terminal and central domain containing (TCEANC), transcript variant 2, mRNA [NM_001297563]
-2.1286142	CROCC2	ciliary rootlet coiled-coil, rootletin family member 2	Homo sapiens ciliary rootlet coiled-coil, rootletin family member 2 (CROCC2), mRNA [NM_001351305]
-2.119714	RASSF1	Ras association domain family member 1	Ras association domain family member 1 [Source:HGNC Symbol;Acc:HGNC:9882] [ENST00000494145]
-2.1143599	AMER1	APC membrane recruitment protein 1	Homo sapiens APC membrane recruitment protein 1 (AMER1), mRNA [NM_152424]
-2.0907784	PCDHB9	protocadherin beta 9	protocadherin beta 9 [Source:HGNC Symbol;Acc:HGNC:8694] [ENST00000316105]
-2.0893583	GUSBP16	GUSB pseudogene 16	Homo sapiens glucuronidase beta pseudogene (LOC653080), non-coding RNA [NR_146391]
-2.084981	CAMK1D	calcium/calmodulin dependent protein kinase ID	Homo sapiens calcium/calmodulin dependent protein kinase ID (CAMK1D), transcript variant 1, mRNA [NM_020397]
-2.0595918	HSD17B13	hydroxysteroid 17-beta dehydrogenase 13	Homo sapiens hydroxysteroid 17-beta dehydrogenase 13 (HSD17B13), transcript variant A, mRNA [NM_178135]
-2.0568924	BCL6B	BCL6B transcription repressor	Homo sapiens BCL6B transcription repressor (BCL6B), mRNA [NM_181844]
-2.0551164	NIBAN3	niban apoptosis regulator 3	Homo sapiens niban apoptosis regulator 3 (NIBAN3), transcript variant 1, mRNA [NM_173544]
-2.0176868	GRIN2C	glutamate ionotropic receptor NMDA type subunit 2C	Homo sapiens glutamate ionotropic receptor NMDA type subunit 2C (GRIN2C), transcript variant 1, mRNA [NM_000835]
-2.0160768	PIP4K2A	phosphatidylinositol-5-phosphate 4-kinase type 2 alpha	phosphatidylinositol-5-phosphate 4-kinase type 2 alpha [Source:HGNC Symbol;Acc:HGNC:8997] [ENST00000422321]
-2.0131626	PHYKPL	5-phosphohydroxy-L-lysine phospho-lyase	5-phosphohydroxy-L-lysine phospho-lyase [Source:HGNC Symbol;Acc:HGNC:28249] [ENST00000476487]
-2.0123417	MPO	myeloperoxidase	myeloperoxidase [Source:HGNC Symbol;Acc:HGNC:7218] [ENST00000225275]
-2.0113192	GPX7	glutathione peroxidase 7	Homo sapiens glutathione peroxidase 7 (GPX7), mRNA [NM_015696]
-2.0087326	KLK10	kallikrein related peptidase 10	Homo sapiens kallikrein related peptidase 10 (KLK10), transcript variant 2, mRNA [NM_145888]
-2.003399	DNAJC9	DnaJ heat shock protein family (Hsp40) member C9	DnaJ heat shock protein family (Hsp40) member C9 [Source:HGNC Symbol;Acc:HGNC:19123] [ENST00000512551]
-1.9873492	NBDY	negative regulator of P-body association	PREDICTED: Homo sapiens negative regulator of P-body association (NBDY), transcript variant X1, mRNA [XM_024452394]
-1.9749899	CFAP58	cilia and flagella associated protein 58	Homo sapiens cilia and flagella associated protein 58 (CFAP58), mRNA [NM_001008723]
-1.9604018	PRR27	proline rich 27	proline rich 27 [Source:HGNC Symbol;Acc:HGNC:33193] [ENST00000502294]
-1.9602833	DAGLA	diacylglycerol lipase alpha	Homo sapiens diacylglycerol lipase alpha (DAGLA), mRNA [NM_006133]
-1.9540788	AOC1	amine oxidase copper containing 1	Homo sapiens amine oxidase copper containing 1 (AOC1), transcript variant 2, mRNA [NM_001091]
-1.9416829	SLC22A12	solute carrier family 22 member 12	Homo sapiens solute carrier family 22 member 12 (SLC22A12), transcript variant 1, mRNA [NM_144585]
-1.9241244	TMEM100	transmembrane protein 100	Homo sapiens transmembrane protein 100 (TMEM100), transcript variant 2, mRNA [NM_018286]
-1.9210204	MIR5689HG	MIR5689 host gene	Homo sapiens MIR5689 host gene (MIR5689HG), long non-coding RNA [NR_132993]
-1.9180659	TSPAN11	tetraspanin 11	Homo sapiens tetraspanin 11 (TSPAN11), transcript variant 3, mRNA [NM_001370302]
-1.9146224	EVX2	even-skipped homeobox 2	Homo sapiens even-skipped homeobox 2 (EVX2), mRNA [NM_001080458]
-1.9093108	PDE12	phosphodiesterase 12	Homo sapiens phosphodiesterase 12 (PDE12), transcript variant 2, mRNA [NM_001322176]
-1.9085208	SLC9A2	solute carrier family 9 member A2	solute carrier family 9 member A2 [Source:HGNC Symbol;Acc:HGNC:11072] [ENST00000233969]
-1.885588	TBATA	thymus, brain and testes associated	thymus, brain and testes associated [Source:HGNC Symbol;Acc:HGNC:23511] [ENST00000394982]
-1.8784969	UMODL1	uromodulin like 1	Homo sapiens uromodulin like 1 (UMODL1), transcript variant 4, mRNA [NM_001199528]
-1.87472	CASK	calcium/calmodulin dependent serine protein kinase	calcium/calmodulin dependent serine protein kinase [Source:HGNC Symbol;Acc:HGNC:1497] [ENST00000642584]
-1.8636041	OR13C3	olfactory receptor family 13 subfamily C member 3	Homo sapiens olfactory receptor family 13 subfamily C member 3 (OR13C3), mRNA [NM_001001961]
-1.8629445	DPYS	dihydropyrimidinase	Homo sapiens dihydropyrimidinase (DPYS), mRNA [NM_001385]
-1.8562211	GHRL	ghrelin and obestatin prepropeptide	Homo sapiens ghrelin and obestatin prepropeptide (GHRL), transcript variant 2, mRNA [NM_001134941]
-1.8522317	PRRG3	proline rich and Gla domain 3	proline rich and Gla domain 3 [Source:HGNC Symbol;Acc:HGNC:30798] [ENST00000370354]
-1.8411129	CYP2C9	cytochrome P450 family 2 subfamily C member 9	Homo sapiens cytochrome P450 family 2 subfamily C member 9 (CYP2C9), mRNA [NM_000771]
-1.8401921	DCAF8	DDB1 and CUL4 associated factor 8	DDB1 and CUL4 associated factor 8 [Source:HGNC Symbol;Acc:HGNC:24891] [ENST00000481831]
-1.8311205	CPSF2	cleavage and polyadenylation specific factor 2	Homo sapiens cleavage and polyadenylation specific factor 2 (CPSF2), transcript variant 4, mRNA [NM_001322272]
-1.8279939	IL1R1	interleukin 1 receptor type 1	Homo sapiens interleukin 1 receptor type 1 (IL1R1), transcript variant 1, mRNA [NM_000877]
-1.8184017	XKR6	XK related 6	XK related 6 [Source:HGNC Symbol;Acc:HGNC:27806] [ENST00000297303]
-1.8102432	VENTXP7	VENT homeobox pseudogene 7	Homo sapiens VENT homeobox pseudogene 7 (VENTXP7), non-coding RNA [NR_002311]
-1.8067338	CA13	carbonic anhydrase 13	carbonic anhydrase 13 [Source:HGNC Symbol;Acc:HGNC:14914] [ENST00000518392]
-1.8001992	FAM177A1	family with sequence similarity 177 member A1	family with sequence similarity 177 member A1 [Source:HGNC Symbol;Acc:HGNC:19829] [ENST00000553901]
-1.7857159	CCZ1B	CCZ1 homolog B, vacuolar protein trafficking and biogenesis associated	Homo sapiens CCZ1 homolog B, vacuolar protein trafficking and biogenesis associated (CCZ1B), mRNA [NM_198097]
-1.7840674	MAGEA12	MAGE family member A12	Homo sapiens MAGE family member A12 (MAGEA12), transcript variant 3, mRNA [NM_005367]
-1.7822586	RNF39	ring finger protein 39	Homo sapiens ring finger protein 39 (RNF39), transcript variant 1, mRNA [NM_025236]
-1.7766322	MAP3K19	mitogen-activated protein kinase kinase kinase 19	Homo sapiens mitogen-activated protein kinase kinase kinase 19 (MAP3K19), transcript variant 1, mRNA [NM_025052]
-1.7624398	SLC2A12	solute carrier family 2 member 12	solute carrier family 2 member 12 [Source:HGNC Symbol;Acc:HGNC:18067] [ENST00000275230]
-1.7611378	TMEM201	transmembrane protein 201	Homo sapiens transmembrane protein 201 (TMEM201), transcript variant 1, mRNA [NM_001130924]
-1.7579721	MUC3A	mucin 3A, cell surface associated	Homo sapiens mucin 3A, cell surface associated (MUC3A), mRNA [NM_005960]
-1.7315307	SNX24	sorting nexin 24	sorting nexin 24 [Source:HGNC Symbol;Acc:HGNC:21533] [ENST00000395451]
-1.726228	H2AC11	H2A clustered histone 11	histone cluster 1 H2A family member g [Source:HGNC Symbol;Acc:HGNC:4737] [ENST00000359193]
-1.7187685	TPSAB1	tryptase alpha/beta 1	Homo sapiens tryptase alpha/beta 1 (TPSAB1), mRNA [NM_003294]
-1.7182677	HDAC9	histone deacetylase 9	Homo sapiens histone deacetylase 9 (HDAC9), transcript variant 1, mRNA [NM_058176]
-1.7158118	CALCA	calcitonin related polypeptide alpha	Homo sapiens calcitonin related polypeptide alpha (CALCA), transcript variant 2, mRNA [NM_001033952]
-1.7151628	MIR17	microRNA 17	Homo sapiens microRNA 17 (MIR17), microRNA [NR_029487]
-1.7139366	APCDD1L-DT	APCDD1L divergent transcript	APCDD1L divergent transcript [Source:HGNC Symbol;Acc:HGNC:27152] [ENST00000448374]
-1.71166	SEMG2	semenogelin 2	semenogelin 2 [Source:HGNC Symbol;Acc:HGNC:10743] [ENST00000372769]
-1.7080611	ANGPTL1	angiopoietin like 1	Homo sapiens angiopoietin like 1 (ANGPTL1), mRNA [NM_004673]
-1.7052238	TNS4	tensin 4	Homo sapiens tensin 4 (TNS4), mRNA [NM_032865]
-1.7051191	PTAR1	protein prenyltransferase alpha subunit repeat containing 1	Homo sapiens protein prenyltransferase alpha subunit repeat containing 1 (PTAR1), transcript variant 3, mRNA [NM_001366936]
-1.6969119	KIZ	kizuna centrosomal protein	kizuna centrosomal protein [Source:HGNC Symbol;Acc:HGNC:15865] [ENST00000451772]
-1.6965653	SERHL2	serine hydrolase like 2	Homo sapiens serine hydrolase like 2 (SERHL2), transcript variant 1, mRNA [NM_014509]
-1.6918658	AFF1	AF4/FMR2 family member 1	AF4/FMR2 family member 1 [Source:HGNC Symbol;Acc:HGNC:7135] [ENST00000504956]
-1.690377	UMODL1	uromodulin like 1	Homo sapiens uromodulin like 1 (UMODL1), transcript variant 3, mRNA [NM_001199527]
-1.6901386	SNORD61	small nucleolar RNA, C/D box 61	Homo sapiens small nucleolar RNA, C/D box 61 (SNORD61), small nucleolar RNA [NR_002735]
-1.6847733	ADAMTSL1	ADAMTS like 1	Homo sapiens ADAMTS like 1 (ADAMTSL1), transcript variant 2, mRNA [NM_052866]
-1.6678964	DTNA	dystrobrevin alpha	Homo sapiens dystrobrevin alpha (DTNA), transcript variant 3, mRNA [NM_001391]
-1.661873	CCR1	C-C motif chemokine receptor 1	Homo sapiens C-C motif chemokine receptor 1 (CCR1), mRNA [NM_001295]
-1.6509134	EML2	EMAP like 2	EMAP like 2 [Source:HGNC Symbol;Acc:HGNC:18035] [ENST00000585386]
-1.6508471	NFIB	nuclear factor I B	Homo sapiens nuclear factor I B (NFIB), transcript variant 4, mRNA [NM_001282787]
-1.6450552	CNTFR	ciliary neurotrophic factor receptor	Homo sapiens ciliary neurotrophic factor receptor (CNTFR), transcript variant 1, mRNA [NM_147164]
-1.6441919	TPK1	thiamin pyrophosphokinase 1	Homo sapiens thiamin pyrophosphokinase 1 (TPK1), transcript variant 5, mRNA [NM_001350881]
-1.6433834	OR1N1	olfactory receptor family 1 subfamily N member 1	Homo sapiens olfactory receptor family 1 subfamily N member 1 (OR1N1), mRNA [NM_012363]
-1.6408688	ARHGEF10	Rho guanine nucleotide exchange factor 10	Rho guanine nucleotide exchange factor 10 [Source:HGNC Symbol;Acc:HGNC:14103] [ENST00000523711]
-1.6405728	LRRC15	leucine rich repeat containing 15	Homo sapiens leucine rich repeat containing 15 (LRRC15), transcript variant 2, mRNA [NM_130830]
-1.6364906	ZNF587B	zinc finger protein 587B	zinc finger protein 587B [Source:HGNC Symbol;Acc:HGNC:37142] [ENST00000594328]
-1.6356028	ZNF605	zinc finger protein 605	zinc finger protein 605 [Source:HGNC Symbol;Acc:HGNC:28068] [ENST00000381215]
-1.6343083	GATA4	GATA binding protein 4	Homo sapiens GATA binding protein 4 (GATA4), transcript variant 2, mRNA [NM_002052]
-1.6301018	HLA-DQB1	major histocompatibility complex, class II, DQ beta 1	major histocompatibility complex, class II, DQ beta 1 [Source:HGNC Symbol;Acc:HGNC:4944] [ENST00000475182]
-1.6233736	OR52A1	olfactory receptor family 52 subfamily A member 1	Homo sapiens olfactory receptor family 52 subfamily A member 1 (OR52A1), mRNA [NM_012375]
-1.608519	LOC645202	golgin A6 family-like	Homo sapiens golgin A6 family-like (LOC645202), mRNA [NM_001365372]
-1.6083871	HSD52	uncharacterized LOC729467	Homo sapiens uncharacterized LOC729467 (HSD52), long non-coding RNA [NR_027120]
-1.6073883	VEGFD	vascular endothelial growth factor D	Homo sapiens vascular endothelial growth factor D (VEGFD), mRNA [NM_004469]
-1.5934166	NR2E3	nuclear receptor subfamily 2 group E member 3	nuclear receptor subfamily 2 group E member 3 [Source:HGNC Symbol;Acc:HGNC:7974] [ENST00000563709]
-1.5878037	STRC	stereocilin	Homo sapiens stereocilin (STRC), mRNA [NM_153700]
-1.58428	CAMKMT	calmodulin-lysine N-methyltransferase	Homo sapiens calmodulin-lysine N-methyltransferase (CAMKMT), mRNA [NM_024766]
-1.5799474	LTBP3	latent transforming growth factor beta binding protein 3	latent transforming growth factor beta binding protein 3 [Source:HGNC Symbol;Acc:HGNC:6716] [ENST00000525443]
-1.5790583	LRP2	LDL receptor related protein 2	Homo sapiens LDL receptor related protein 2 (LRP2), mRNA [NM_004525]
-1.5673368	SLC7A8	solute carrier family 7 member 8	Homo sapiens solute carrier family 7 member 8 (SLC7A8), transcript variant 1, mRNA [NM_012244]
-1.5627608	TRIM49	tripartite motif containing 49	Homo sapiens tripartite motif containing 49 (TRIM49), mRNA [NM_020358]
-1.5514389	SLC10A7	solute carrier family 10 member 7	Homo sapiens solute carrier family 10 member 7 (SLC10A7), transcript variant 3, mRNA [NM_032128]
-1.5443513	PROP1	PROP paired-like homeobox 1	Homo sapiens PROP paired-like homeobox 1 (PROP1), mRNA [NM_006261]
-1.5422168	CT45A1	cancer/testis antigen family 45 member A1	Homo sapiens cancer/testis antigen family 45 member A1 (CT45A1), mRNA [NM_001017417]
-1.5383121	ZNF517	zinc finger protein 517	Homo sapiens zinc finger protein 517 (ZNF517), transcript variant 1, mRNA [NM_213605]
-1.5304229	HDC	histidine decarboxylase	Homo sapiens histidine decarboxylase (HDC), transcript variant 1, mRNA [NM_002112]
-1.5273618	PRSS21	serine protease 21	Homo sapiens serine protease 21 (PRSS21), transcript variant 3, mRNA [NM_144957]
-1.524586	TMEM41A	transmembrane protein 41A	transmembrane protein 41A [Source:HGNC Symbol;Acc:HGNC:30544] [ENST00000467061]
-1.515593	TSTD2	thiosulfate sulfurtransferase like domain containing 2	Homo sapiens thiosulfate sulfurtransferase like domain containing 2 (TSTD2), mRNA [NM_139246]
-1.5101928	TVP23C-CDRT4	TVP23C-CDRT4 readthrough	Homo sapiens TVP23C-CDRT4 readthrough (TVP23C-CDRT4), transcript variant 1, mRNA [NM_001204478]
-1.5079274	FGF17	fibroblast growth factor 17	Homo sapiens fibroblast growth factor 17 (FGF17), transcript variant 1, mRNA [NM_003867]

## Sheet: Supplementary Table S3
Term (The current version of DisGeNET (v7.0) contains)	Overlap	P-value	Adjusted P-value	Old P-value	Old Adjusted P-value	Odds Ratio	Combined Score	Genes
Taste sweet	3/19	5.109846623010185E-4	0.530030358128383	0	0	22.51818181818182	170.6691502325313	GPR42;TAS1R1;BRS3
Asymptomatic human immunodeficiency virus infection	3/24	0.0010349266346655081	0.530030358128383	0	0	17.152380952380952	117.89559957356408	NRSN1;ALB;SLAMF1
POLYCYSTIC KIDNEY DISEASE 1	3/24	0.0010349266346655081	0.530030358128383	0	0	17.152380952380952	117.89559957356408	UCP3;ALB;PPBP
Parathyroid Diseases	3/25	0.0011688343099642172	0.530030358128383	0	0	16.371900826446282	110.53895427827986	SLC22A3;GPR42;BRS3
Systemic Inflammatory Response Syndrome	4/65	0.0021832900550064695	0.530030358128383	0	0	7.9052379048380645	48.434778724807394	IL33;ALB;TLX1NB;MEFV
Paroxysmal atrial fibrillation	4/66	0.0023091286908634716	0.530030358128383	0	0	7.777340676632573	47.215340975800956	CXCL12;GPR42;SCN5A;BRS3
Cataplexy	3/32	0.002414450403930953	0.530030358128383	0	0	12.415673981191222	74.82037241868537	REM1;SLC5A7;TRIB2
Ankyloglossia	2/10	0.00301965451741475	0.530030358128383	0	0	29.85542168674699	173.2394535917386	FERMT1;ROR2
Thecoma	2/11	0.003670376771765576	0.530030358128383	0	0	26.536813922356092	148.80414806121576	GATA4;INHA
Immediate hypersensitivity	2/12	0.004380227432232799	0.530030358128383	0	0	23.881927710843375	129.69450131471442	FCER2;IL33
Childhood Absence Epilepsy	2/12	0.004380227432232799	0.530030358128383	0	0	23.881927710843375	129.69450131471442	CACNA1I;CACNA1A
POLYMICROGYRIA, BILATERAL FRONTOPARIETAL	2/13	0.0051481792506046006	0.530030358128383	0	0	21.709748083242058	114.3910978415047	GPR42;BRS3
Vestibular dysfunction	2/13	0.0051481792506046006	0.530030358128383	0	0	21.709748083242058	114.3910978415047	CACNA1A;CLRN1
Thrombophilia	4/84	0.005502700029000294	0.530030358128383	0	0	6.021951219512195	31.32929993638934	FGA;SERPIND1;ALB;MEFV
Thoracolumbar scoliosis	2/14	0.0059732178817874125	0.530030358128383	0	0	19.899598393574298	101.89528640005966	PIEZO2;ROR2
Diabetes Mellitus, Insulin-Dependent	16/956	0.006782061238046691	0.530030358128383	0	0	2.115565509518477	10.564021802508769	SLC22A3;IL33;PTPRN2;PRKCB;NRXN1;KCNC4;GPR42;GATA4;MEFV;BRS3;FCER2;OR5V1;ZFP57;CXCL12;UCP3;ALB
Group B streptococcal pneumonia	2/15	0.006854341742051501	0.530030358128383	0	0	18.36793327154773	91.52507870099939	ALB;SLAMF1
Pyogenic Arthritis, Pyoderma Gangrenosum and Acne	2/15	0.006854341742051501	0.530030358128383	0	0	18.36793327154773	91.52507870099939	SPI1;MEFV
Systemic amyloidosis	2/15	0.006854341742051501	0.530030358128383	0	0	18.36793327154773	91.52507870099939	FGA;MEFV
Blastoma	2/16	0.007790561870343876	0.530030358128383	0	0	17.055077452667813	82.79971135438512	GPR42;BRS3
Ovarian Granulosa Cell Tumor	2/16	0.007790561870343876	0.530030358128383	0	0	17.055077452667813	82.79971135438512	AMHR2;GATA4
Primary Systemic Amyloidosis	2/16	0.007790561870343876	0.530030358128383	0	0	17.055077452667813	82.79971135438512	FGA;MEFV
Attention deficit hyperactivity disorder	9/412	0.00820253191729039	0.530030358128383	0	0	2.7289198932534293	13.107854767248025	PTPRN2;NRSN1;MIR99AHG;PIEZO2;GPR42;GATA4;CSMD2;GRM1;BRS3
Smoldering myeloma	2/18	0.009824397358854207	0.530030358128383	0	0	14.921686746987952	68.98126363240131	SMR3B;ALB
Acrodysostosis	2/18	0.009824397358854207	0.530030358128383	0	0	14.921686746987952	68.98126363240131	GPR42;BRS3
Pleocytosis	2/18	0.009824397358854207	0.530030358128383	0	0	14.921686746987952	68.98126363240131	ALB;CACNA1A
Spinocerebellar Ataxia Type 2	3/55	0.011096350267552535	0.530030358128383	0	0	6.916083916083916	31.130255245684925	REM1;CACNA1A;GRM1
Chronic Lymphocytic Leukemia/Small Lymphocytic Lymphoma	3/57	0.012226242691737327	0.530030358128383	0	0	6.659259259259259	29.328513828172323	FCER2;GPR42;BRS3
response to risperidone	2/21	0.013264358978118942	0.530030358128383	0	0	12.563728598604946	54.308910706348165	RNF144A;EHF
Amyloid nephropathy	2/21	0.013264358978118942	0.530030358128383	0	0	12.563728598604946	54.308910706348165	FGA;MEFV
Clumsiness - motor delay	2/21	0.013264358978118942	0.530030358128383	0	0	12.563728598604946	54.308910706348165	GPR42;BRS3
Schizoaffective Disorder	4/109	0.013510369485730797	0.530030358128383	0	0	4.582346109175377	19.723782177258915	GPR42;KSR2;ITIH1;BRS3
Absence Epilepsy	3/60	0.01404062369117353	0.530030358128383	0	0	6.307814992025518	26.90788008778297	CACNA1I;CACNA1A;INHA
ATRIAL FIBRILLATION, FAMILIAL, 1 (disorder)	2/22	0.014511077983134337	0.530030358128383	0	0	11.934939759036144	50.51872528851306	GATA4;SCN5A
Gingival Hemorrhage	2/22	0.014511077983134337	0.530030358128383	0	0	11.934939759036144	50.51872528851306	FGA;FERMT1
Nephrosclerosis	2/22	0.014511077983134337	0.530030358128383	0	0	11.934939759036144	50.51872528851306	CXCL12;ALB
Dystonia Musculorum Deformans	2/22	0.014511077983134337	0.530030358128383	0	0	11.934939759036144	50.51872528851306	HPCA;CACNA1A
Phyllodes Tumor	3/62	0.015330580907862996	0.530030358128383	0	0	6.093374422187981	25.457543689765508	SLC22A3;CXCL12;PRAME
Urticaria	4/114	0.015694702383344406	0.530030358128383	0	0	4.372949002217295	18.167119493870057	FERMT1;NRSN1;ALB;MEFV
Renal sclerosis with hypertension	2/23	0.015806312426822195	0.530030358128383	0	0	11.366035570854848	47.138881001891214	GPR42;BRS3
Myopia, Degenerative	2/23	0.015806312426822195	0.530030358128383	0	0	11.366035570854848	47.138881001891214	PTPRN2;MIR100HG
Tinnitus	2/23	0.015806312426822195	0.530030358128383	0	0	11.366035570854848	47.138881001891214	CACNA1A;DSPP
Angioedemas, Hereditary	2/24	0.017149169430776805	0.530030358128383	0	0	10.848849945235488	44.10931416912402	ALB;TLX1NB
Epilepsy, Benign Psychomotor, Childhood	2/24	0.017149169430776805	0.530030358128383	0	0	10.848849945235488	44.10931416912402	KCNC4;GRM1
Focal Segmental Glomerulosclerosis, Not Otherwise Specified	2/24	0.017149169430776805	0.530030358128383	0	0	10.848849945235488	44.10931416912402	ALB;NXF5
Heart Block	2/24	0.017149169430776805	0.530030358128383	0	0	10.848849945235488	44.10931416912402	SCN5A;NXF5
Uncinate Epilepsy	2/24	0.017149169430776805	0.530030358128383	0	0	10.848849945235488	44.10931416912402	KCNC4;GRM1
Complications of Diabetes Mellitus	2/24	0.017149169430776805	0.530030358128383	0	0	10.848849945235488	44.10931416912402	PRKCB;ALB
Dentinogenesis Imperfecta	2/24	0.017149169430776805	0.530030358128383	0	0	10.848849945235488	44.10931416912402	ALB;DSPP
Acute myocardial infarction	6/247	0.018208124948561468	0.530030358128383	0	0	3.010757645612417	12.06075599288667	REM1;IL33;CXCL12;GATA4;SCN5A;MEFV
Leukokeratosis	2/25	0.018538767535407587	0.530030358128383	0	0	10.376636982713462	41.38089927813804	FERMT1;MEFV
Nephrotic Syndrome	5/182	0.018905523896004327	0.530030358128383	0	0	3.40629440920592	13.51720195312751	CD2;OLFM1;FGA;ALB;MEFV
Epilepsy, Lateral Temporal	2/26	0.019974236577601598	0.530030358128383	0	0	9.943775100401606	38.9130944948488	KCNC4;GRM1
Night blindness, congenital stationary	2/27	0.02145471755853871	0.530030358128383	0	0	9.545542168674698	36.67216627946617	GPR34;CABP4
Pain	9/485	0.02162012983782603	0.530030358128383	0	0	2.3017282384651976	8.825126352824135	REM1;IL33;CXCL12;ALB;CACNA1A;GPR42;MEFV;GRM1;BRS3
Ataxia, Sensory	2/28	0.02297936252335029	0.530030358128383	0	0	9.177942539388322	34.62983417603648	PIEZO2;CACNA1A
Lymphoma, AIDS-Related	2/28	0.02297936252335029	0.530030358128383	0	0	9.177942539388322	34.62983417603648	FCER2;CXCL12
Marginal Zone B-Cell Lymphoma	3/74	0.024437191966317606	0.530030358128383	0	0	5.060435339308579	18.782560000880313	FCER2;GPR34;RHOH
Torticollis	2/29	0.024547334440003305	0.530030358128383	0	0	8.837572512271308	32.76222467957257	HPCA;CACNA1A
Metabolic Diseases	8/421	0.026144569523983332	0.530030358128383	0	0	2.3509685230024213	8.567196782611662	FGA;UCP3;GPR42;GATA4;MAT1A;PRM3;PBX1;BRS3
genetic hypertension	2/30	0.026157807067230678	0.530030358128383	0	0	8.521514629948365	31.049055329541552	GPR42;BRS3
Cornelia De Lange Syndrome	2/30	0.026157807067230678	0.530030358128383	0	0	8.521514629948365	31.049055329541552	CHRD;ROR2
Pruritus	4/137	0.02852718016880648	0.530030358128383	0	0	3.6125068769484687	12.849318326825468	SPRR3;IL33;GPR42;BRS3
Spontaneous abortion	4/138	0.029192750287163106	0.530030358128383	0	0	3.5853658536585367	12.670090905378325	FGA;NCR2;COL4A6;INHA
Cannabis Dependence	2/32	0.029503002779583242	0.530030358128383	0	0	7.952610441767068	28.01913996533733	GPR42;BRS3
Periodic Fever Syndrome	2/32	0.029503002779583242	0.530030358128383	0	0	7.952610441767068	28.01913996533733	FGA;MEFV
Eosinophilic esophagitis	3/80	0.029872828185398808	0.530030358128383	0	0	4.66469893742621	16.376852868887237	SPRR3;IL33;CCDC81
Unipolar Depression	9/517	0.030871061593561344	0.530030358128383	0	0	2.153171891249443	7.488594146499371	SLC5A7;REM1;NRSN1;PRKCB;ALB;GRIK4;KSR2;ITIH1;GRM1
Nephritis, Interstitial	2/33	0.031236126303716055	0.530030358128383	0	0	7.695685969685193	26.674632483955357	ALB;SERPINB9
Superinfection	2/33	0.031236126303716055	0.530030358128383	0	0	7.695685969685193	26.674632483955357	FCER2;NRSN1
Taste bitter	2/33	0.031236126303716055	0.530030358128383	0	0	7.695685969685193	26.674632483955357	GPR42;BRS3
Ataxic	2/33	0.031236126303716055	0.530030358128383	0	0	7.695685969685193	26.674632483955357	CACNA1A;GRM1
Neurodevelopmental Disorders	5/208	0.03128257717210804	0.530030358128383	0	0	2.9660914503309255	10.276599181075762	NTNG2;NRXN1;CACNA1A;GPR42;BRS3
Intelligence	5/214	0.03471929166687044	0.530030358128383	0	0	2.8800598819972407	9.678325428253899	CACNA1I;PTPRN2;ELSPBP1;CSMD2;SLC17A4
Nephrogenic Diabetes Insipidus	2/35	0.034819503382133014	0.530030358128383	0	0	7.228550565899964	24.270419512400533	GPR42;BRS3
Hypogammaglobulinemia	3/85	0.03484893955293978	0.530030358128383	0	0	4.3791574279379155	14.69966037248945	FCER2;CXCL12;SLAMF1
Depressive Symptoms	4/147	0.03559743336270568	0.530030358128383	0	0	3.3581784069588947	11.201142757002033	SLC5A7;APELA;GRIK4;KSR2
Neoplasm, Residual	5/220	0.03838159243921926	0.530030358128383	0	0	2.798830075617064	9.124682273155827	ALB;BAALC;GATA4;PRAME;PBX1
Spinocerebellar Ataxia Type 4	2/37	0.03855394398076245	0.530030358128383	0	0	6.814802065404475	22.18692979499751	CACNA1A;GRM1
Truncus Arteriosus, Persistent	2/37	0.03855394398076245	0.530030358128383	0	0	6.814802065404475	22.18692979499751	GATA4;PBX1
Venous Thrombosis	3/90	0.04022592119709589	0.530030358128383	0	0	4.126436781609195	13.259246931119018	FGA;SPI1;MEFV
Nephritis, Tubulointerstitial	2/38	0.040475934339963444	0.530030358128383	0	0	6.625167336010709	21.247227636014202	ALB;SERPINB9
Common acute lymphoblastic leukemia	2/38	0.040475934339963444	0.530030358128383	0	0	6.625167336010709	21.247227636014202	NRSN1;PBX1
Acute Erythroblastic Leukemia	5/224	0.04094976567071663	0.530030358128383	0	0	2.7471496204162813	8.778267146202468	SPI1;GPR42;MEFV;TRIB2;BRS3
Acute Cerebrovascular Accidents	3/91	0.041348877213676055	0.530030358128383	0	0	4.079338842975207	12.995590590806447	FGA;ALB;PPBP
Nonsyndromic Deafness	3/91	0.041348877213676055	0.530030358128383	0	0	4.079338842975207	12.995590590806447	GJC3;COL4A6;POU3F4
Gastrointestinal Carcinoid Tumor	5/225	0.041607733098159995	0.530030358128383	0	0	2.7345231455660906	8.69433221976054	SLC22A3;CXCL12;AMHR2;GATA4;INHA
Esotropia	2/39	0.04243345570412639	0.530030358128383	0	0	6.445783132530121	20.367502715255565	CACNA1A;GRM1
Malignant neoplasm of adrenal cortex	2/39	0.04243345570412639	0.530030358128383	0	0	6.445783132530121	20.367502715255565	ALB;INHA
Neonatal diabetes mellitus	2/39	0.04243345570412639	0.530030358128383	0	0	6.445783132530121	20.367502715255565	ZFP57;GATA4
Drug abuse	5/229	0.0443035537400324	0.530030358128383	0	0	2.685144609991236	8.368764389054686	SLC22A3;ALB;GPR42;PBX1;BRS3
X-Linked Lymphoproliferative Disorder	2/40	0.044425783393106655	0.530030358128383	0	0	6.275840202916931	19.542560163255658	CD2;SLAMF1
Aspirin exacerbated respiratory disease	2/40	0.044425783393106655	0.530030358128383	0	0	6.275840202916931	19.542560163255658	IL33;PTGDR2
Contracture of joint of hand	2/40	0.044425783393106655	0.530030358128383	0	0	6.275840202916931	19.542560163255658	PIEZO2;ROR2
airway disease	3/94	0.04481180824617771	0.530030358128383	0	0	3.944255744255744	12.248032666461413	IL33;EHF;PTGDR2
Intestinal Polyps	2/41	0.046452202262237716	0.530030358128383	0	0	6.114612295335187	18.76777153761396	NKD1;GUCA2A
Depressive disorder	11/741	0.048489293437905936	0.530030358128383	0	0	1.8333653258877933	5.548519297980075	SLC5A7;REM1;APELA;PRKCB;NRXN1;ALB;GRIK4;TLX1NB;CSMD2;MCHR1;GRM1
Cerebellar Diseases	2/42	0.04851200659587387	0.530030358128383	0	0	5.96144578313253	18.039000818598172	CACNA1A;GRM1
Uveal melanoma	5/236	0.04926846498577855	0.530030358128383	0	0	2.6028470506998116	7.835795714691763	CXCL12;GPR42;PRAME;GRM1;BRS3
Enlarged cisterna magna	1/6	0.04935918526559474	0.530030358128383	0	0	23.74491017964072	71.43968248690369	CACNA1A
Anemia, hereditary spherocytic hemolytic	1/6	0.04935918526559474	0.530030358128383	0	0	23.74491017964072	71.43968248690369	EPB42
Ergotism	1/6	0.04935918526559474	0.530030358128383	0	0	23.74491017964072	71.43968248690369	MEFV
RETINAL CONE DYSTROPHY 1	1/6	0.04935918526559474	0.530030358128383	0	0	23.74491017964072	71.43968248690369	GUCA2A
Cerebellar Ataxia, Late Onset	1/6	0.04935918526559474	0.530030358128383	0	0	23.74491017964072	71.43968248690369	CACNA1A
Dentin dysplasia, type 1	1/6	0.04935918526559474	0.530030358128383	0	0	23.74491017964072	71.43968248690369	DSPP
Dysfibrinogenemia, Congenital	1/6	0.04935918526559474	0.530030358128383	0	0	23.74491017964072	71.43968248690369	FGA
SeSAME syndrome	1/6	0.04935918526559474	0.530030358128383	0	0	23.74491017964072	71.43968248690369	KCNC4
Hemiplegia, Crossed	1/6	0.04935918526559474	0.530030358128383	0	0	23.74491017964072	71.43968248690369	CACNA1A
Shell teeth	1/6	0.04935918526559474	0.530030358128383	0	0	23.74491017964072	71.43968248690369	DSPP
Hypospadias, perineal	1/6	0.04935918526559474	0.530030358128383	0	0	23.74491017964072	71.43968248690369	GATA4
Sinus bradycardia	1/6	0.04935918526559474	0.530030358128383	0	0	23.74491017964072	71.43968248690369	SCN5A
Speech Sound Disorders	1/6	0.04935918526559474	0.530030358128383	0	0	23.74491017964072	71.43968248690369	PRKCB
Spherocytosis	1/6	0.04935918526559474	0.530030358128383	0	0	23.74491017964072	71.43968248690369	EPB42
Headache associated with sexual activity	1/6	0.04935918526559474	0.530030358128383	0	0	23.74491017964072	71.43968248690369	ALB
Hepatoid adenocarcinoma	1/6	0.04935918526559474	0.530030358128383	0	0	23.74491017964072	71.43968248690369	ALB
Hereditary bundle branch system defect	1/6	0.04935918526559474	0.530030358128383	0	0	23.74491017964072	71.43968248690369	SCN5A
Hereditary Factor V Deficiency	1/6	0.04935918526559474	0.530030358128383	0	0	23.74491017964072	71.43968248690369	FGA
Hoarse voice due to vocal cord paresis	1/6	0.04935918526559474	0.530030358128383	0	0	23.74491017964072	71.43968248690369	SLC5A7
Tumor necrosis factor receptor associated periodic syndrome [TRAPS]	1/6	0.04935918526559474	0.530030358128383	0	0	23.74491017964072	71.43968248690369	MEFV
Abnormality of male internal genitalia	1/6	0.04935918526559474	0.530030358128383	0	0	23.74491017964072	71.43968248690369	AMHR2
Ulnar deviation of the hand or of fingers of the hand	1/6	0.04935918526559474	0.530030358128383	0	0	23.74491017964072	71.43968248690369	PIEZO2
Accessory kidney	1/6	0.04935918526559474	0.530030358128383	0	0	23.74491017964072	71.43968248690369	ROR2
Vocal cord paresis in severe cases	1/6	0.04935918526559474	0.530030358128383	0	0	23.74491017964072	71.43968248690369	SLC5A7
Weakness of vocal cord	1/6	0.04935918526559474	0.530030358128383	0	0	23.74491017964072	71.43968248690369	SLC5A7
Aplasia/Hypoplasia involving the metacarpal bones	1/6	0.04935918526559474	0.530030358128383	0	0	23.74491017964072	71.43968248690369	ROR2
LONG QT SYNDROME 3	1/6	0.04935918526559474	0.530030358128383	0	0	23.74491017964072	71.43968248690369	SCN5A
Atrial Flutter	1/6	0.04935918526559474	0.530030358128383	0	0	23.74491017964072	71.43968248690369	SCN5A
Marie Cerebellar Ataxia	1/6	0.04935918526559474	0.530030358128383	0	0	23.74491017964072	71.43968248690369	CACNA1A
Megakaryocytic hyperplasia	1/6	0.04935918526559474	0.530030358128383	0	0	23.74491017964072	71.43968248690369	CXCL12
Bursitis	1/6	0.04935918526559474	0.530030358128383	0	0	23.74491017964072	71.43968248690369	CXCL12
Central Apnea	1/6	0.04935918526559474	0.530030358128383	0	0	23.74491017964072	71.43968248690369	REM1
Cervical lymphadenitis	1/6	0.04935918526559474	0.530030358128383	0	0	23.74491017964072	71.43968248690369	MEFV
Cochlear malformation	1/6	0.04935918526559474	0.530030358128383	0	0	23.74491017964072	71.43968248690369	COL4A6
Osteoblastic Osteosarcoma	1/6	0.04935918526559474	0.530030358128383	0	0	23.74491017964072	71.43968248690369	ALB
Congenital malformation syndromes associated with short stature	1/6	0.04935918526559474	0.530030358128383	0	0	23.74491017964072	71.43968248690369	ROR2
Congenital phimosis	1/6	0.04935918526559474	0.530030358128383	0	0	23.74491017964072	71.43968248690369	FERMT1
Periodic syndrome	1/6	0.04935918526559474	0.530030358128383	0	0	23.74491017964072	71.43968248690369	MEFV
Dental Diseases	1/6	0.04935918526559474	0.530030358128383	0	0	23.74491017964072	71.43968248690369	DSPP
Dilatated internal auditory canal	1/6	0.04935918526559474	0.530030358128383	0	0	23.74491017964072	71.43968248690369	POU3F4
Protein-Energy Malnutrition	1/6	0.04935918526559474	0.530030358128383	0	0	23.74491017964072	71.43968248690369	ALB
The current version of DisGeNET (v7.0) contains

## Sheet: Supplementary Table S4
Term	Overlap	P-value	Adjusted P-value	Old P-value	Old Adjusted P-value	Odds Ratio	Combined Score	Genes
Infection	10/492	7.689674733270851E-4	0.39182573385691555	0	0	3.6586193889098455	26.233990886182575	CCR1	LRRC15	RASSF1	CALCA	BCL2A1	IL1R1	NFIB	GHRL	MPO	HLA-DQB1
Vasculitis	5/136	0.0013772502727184344	0.39182573385691555	0	0	6.554596747427813	43.17949625777432	CAST	CCR1	CYP2C9	MPO	HLA-DQB1
Hypogonadism	6/205	0.001494842068932681	0.39182573385691555	0	0	5.205236709865115	33.8638891747677	FGF17	PROP1	RGR	NR2E3	KIZ	CAMKMT
Acute Kidney Insufficiency	4/89	0.0020319282524696655	0.39182573385691555	0	0	8.030425963488844	49.778764021188195	SLC22A12	CYP2C9	LRP2	MPO
Acute kidney injury	4/92	0.002293529720552289	0.39182573385691555	0	0	7.755485893416928	47.13523187493228	SLC22A12	CYP2C9	LRP2	MPO
Hepatoblastoma	6/235	0.0029631569540583204	0.39182573385691555	0	0	4.516433003907148	26.2924149149853	CAST	AMER1	RASSF1	CALCA	GATA4	MPO
Hematological abnormality	2/14	0.0030990937422035263	0.39182573385691555	0	0	28.062146892655367	162.1050760117549	CYP2C9	MPO
Abnormality of blood and blood-forming tissues	2/14	0.0030990937422035263	0.39182573385691555	0	0	28.062146892655367	162.1050760117549	CYP2C9	MPO
Keratoconus	5/166	0.0032819434792115067	0.39182573385691555	0	0	5.325141776937619	30.456187247222424	CAST	MAP3K19	RGR	NR2E3	KIZ
Complex Regional Pain Syndromes	2/15	0.0035618909009462376	0.39182573385691555	0	0	25.902216427640155	146.02280546073374	IL1R1	HLA-DQB1
Partial or complete agenesis of corpus callosum	2/15	0.0035618909009462376	0.39182573385691555	0	0	25.902216427640155	146.02280546073374	AMER1	LRP2
Partial agenesis of corpus callosum	2/16	0.004054817540383971	0.39182573385691555	0	0	24.050847457627118	132.4684502757736	AMER1	LRP2
Urticaria	4/114	0.004952731441949352	0.39182573385691555	0	0	6.197492163009405	32.895148361020404	CALCA	HDC	MPO	HLA-DQB1
Cytokine Measurement	3/59	0.005362807056995225	0.39182573385691555	0	0	9.076923076923077	47.456584068149596	DAGLA	MECOM	CAMKMT
Research-Related Injuries	2/19	0.005710670135212713	0.39182573385691555	0	0	19.80358923230309	102.2938341186148	CALCA	MPO
Traumatic injury	2/19	0.005710670135212713	0.39182573385691555	0	0	19.80358923230309	102.2938341186148	CALCA	MPO
Injury wounds	2/19	0.005710670135212713	0.39182573385691555	0	0	19.80358923230309	102.2938341186148	CALCA	MPO
Wounds and Injuries	2/19	0.005710670135212713	0.39182573385691555	0	0	19.80358923230309	102.2938341186148	CALCA	MPO
Adult Non-Hodgkin Lymphoma	2/19	0.005710670135212713	0.39182573385691555	0	0	19.80358923230309	102.2938341186148	HDAC9	CAMKMT
Coronary Artery Disease	13/981	0.0060091297746624065	0.39182573385691555	0	0	2.3736772997605624	12.140114007973988	MIR17	BCL2A1	IL1R1	SLC2A12	GATA4	MPO	HDAC9	CYP2C9	GJA4	RNF39	GHRL	CA13	HLA-DQB1
Hypoplasia of the pituitary gland	2/20	0.0063204269576158725	0.39182573385691555	0	0	18.702448210922785	94.70860892196673	GHRHR	PROP1
Morbilliform Drug Reaction	2/20	0.0063204269576158725	0.39182573385691555	0	0	18.702448210922785	94.70860892196673	MPO	HLA-DQB1
Neutrophilia (disorder)	3/63	0.00643837149256814	0.39182573385691555	0	0	8.47008547008547	42.735643827920136	CALCA	IL1R1	MPO
Allergic Reaction	3/64	0.006725841631840074	0.39182573385691555	0	0	8.330811265237495	41.669036887715436	CCR1	IL1R1	HLA-DQB1
Pheochromocytoma	6/280	0.00690013563135247	0.39182573385691555	0	0	3.7660391855551287	18.740617713793828	GHRHR	RASSF1	CALCA	GATA4	HSD17B13	GHRL
Fibrolamellar Hepatocellular Carcinoma	2/21	0.006958485771979067	0.39182573385691555	0	0	17.71721677074041	88.01547235939115	CALCA	RASSF1
Undetectable electroretinogram	2/21	0.006958485771979067	0.39182573385691555	0	0	17.71721677074041	88.01547235939115	NR2E3	KIZ
Aplasia Cutis Congenita	5/199	0.0070267530641257205	0.39182573385691555	0	0	4.411922904527118	21.874448537827185	AMER1	RASSF1	BCL2A1	NFIB	HDC
Wide spaced nipples	3/66	0.00732342425410822	0.39182573385691555	0	0	8.065527065527066	39.65559356229981	AMER1	FGF17	GATA4
Ependymoma	4/128	0.0074281773885637985	0.39182573385691555	0	0	5.493882091212458	26.933618257522888	RASSF1	CALCA	MIR17	MECOM
Childhood Non-Hodgkin Lymphoma	2/23	0.008318089523884872	0.39182573385691555	0	0	16.028248587570623	76.76445440178752	HDAC9	CAMKMT
Tracheal Diseases	3/71	0.008951542240453124	0.39182573385691555	0	0	7.470588235294118	35.2307670241028	SLC9A2	CALCA	MUC3A
Child Development Disorders, Specific	2/24	0.009038932481286505	0.39182573385691555	0	0	15.298921417565486	72.00000121856661	LRP2	CAMKMT
Infant Leukemia	2/24	0.009038932481286505	0.39182573385691555	0	0	15.298921417565486	72.00000121856661	MPO	AFF1
Child Development Deviations	2/24	0.009038932481286505	0.39182573385691555	0	0	15.298921417565486	72.00000121856661	LRP2	CAMKMT
Acute leukemia	8/492	0.009674579234668754	0.39182573385691555	0	0	2.8624557260920898	13.27679537878828	RASSF1	CALCA	MECOM	MAP3K19	MPO	HDAC9	AFF1	ANGPTL1
Specific language impairment	2/25	0.009786673417704839	0.39182573385691555	0	0	14.633014001473839	67.7030586339645	CASK	CAMKMT
Onion bulb formation	2/25	0.009786673417704839	0.39182573385691555	0	0	14.633014001473839	67.7030586339645	ARHGEF10	DCAF8
Pharyngeal Carcinoma	2/26	0.01056096917746494	0.39182573385691555	0	0	14.022598870056497	63.81110137166353	CALCA	HDAC9
Drug Eruptions	2/26	0.01056096917746494	0.39182573385691555	0	0	14.022598870056497	63.81110137166353	MPO	HLA-DQB1
Infection caused by Helicobacter pylori	6/308	0.010742275379367106	0.39182573385691555	0	0	3.411990240501917	15.46849097189199	CYP2C9	IL1R1	GATA4	GHRL	MPO	HLA-DQB1
Early-Stage Breast Carcinoma	3/76	0.010775256916452251	0.39182573385691555	0	0	6.957147874956094	31.519377924179306	RASSF1	MPO	KLK10
aggressive cancer	3/77	0.011163849359463426	0.39182573385691555	0	0	6.862785862785863	30.848733434425302	MIR17	SATB1	MPO
Congenital anomaly of testis	3/77	0.011163849359463426	0.39182573385691555	0	0	6.862785862785863	30.848733434425302	RGR	NR2E3	KIZ
Progressive night blindness	3/77	0.011163849359463426	0.39182573385691555	0	0	6.862785862785863	30.848733434425302	RGR	NR2E3	KIZ
Klinefelter Syndrome	3/78	0.011560461404536558	0.39182573385691555	0	0	6.770940170940171	30.199506999975302	AOC1	PROP1	SLC10A7
Agranulocytosis	2/28	0.012187867959303668	0.39182573385691555	0	0	12.942633637548893	57.04225368376499	MPO	HLA-DQB1
Anasarca	2/28	0.012187867959303668	0.39182573385691555	0	0	12.942633637548893	57.04225368376499	SLC9A2	CALCA
Aphthous Stomatitis	2/28	0.012187867959303668	0.39182573385691555	0	0	12.942633637548893	57.04225368376499	CCR1	MPO
Philadelphia chromosome positive chronic myelogenous leukemia	2/28	0.012187867959303668	0.39182573385691555	0	0	12.942633637548893	57.04225368376499	CALCA	MECOM
Precursor Cell Lymphoblastic Leukemia Lymphoma	9/618	0.012190360754274194	0.39182573385691555	0	0	2.565703634669152	11.307337482528963	CAST	RASSF1	CALCA	MIR17	MECOM	PIP4K2A	MPO	AFF1	HLA-DQB1
Agenesis of corpus callosum	6/317	0.01224795542446589	0.39182573385691555	0	0	3.311727872736504	14.579538401227525	AMER1	RASSF1	BCL2A1	NFIB	HDC	LRP2
Anterior hypopituitarism	2/29	0.013039800013428273	0.39182573385691555	0	0	12.462649089767734	54.08476965990156	FGF17	PROP1
Breast cancer recurrent	2/29	0.013039800013428273	0.39182573385691555	0	0	12.462649089767734	54.08476965990156	FGF17	RASSF1
Stomach Diseases	2/30	0.013916944909999356	0.39182573385691555	0	0	12.016949152542374	51.3682291393464	CYP2C9	CALCA
Abnormality of the retinal vasculature	3/85	0.014563392745561765	0.39182573385691555	0	0	6.190744215134459	26.18216934486114	RGR	NR2E3	KIZ
Broad flat nasal bridge	6/330	0.014677161317370064	0.39182573385691555	0	0	3.1767381416504223	13.410481398704375	AMER1	CASK	GATA4	RGR	NR2E3	KIZ
PEELING SKIN SYNDROME	2/31	0.0148189746972591	0.39182573385691555	0	0	11.601987142022208	48.86579294250448	CAST	HLA-DQB1
Nasal bridge wide	6/333	0.015282181947157499	0.39182573385691555	0	0	3.1471108965073236	13.158283742408143	AMER1	CASK	GATA4	RGR	NR2E3	KIZ
Hydrophthalmos	2/32	0.015745564393726666	0.39182573385691555	0	0	11.214689265536723	46.55437971554629	ADAMTSL1	LTBP3
Atypical scarring of skin	3/88	0.015972934184645737	0.39182573385691555	0	0	5.971342383107089	24.702605077942923	RGR	NR2E3	KIZ
Nephritis, Interstitial	2/33	0.016696391965078147	0.39182573385691555	0	0	10.852378348824494	44.414038108458605	CYP2C9	HLA-DQB1
Anastomosis	2/34	0.017671138295769356	0.39182573385691555	0	0	10.51271186440678	42.42743986730626	SLC9A2	VEGFD
Excessive daytime somnolence	2/35	0.01866948718123316	0.39182573385691555	0	0	10.193631227529533	40.57946762913566	DPYS	HLA-DQB1
Sparse axillary hair	2/35	0.01866948718123316	0.39182573385691555	0	0	10.193631227529533	40.57946762913566	FGF17	GATA4
Acinar Cell Carcinoma	2/35	0.01866948718123316	0.39182573385691555	0	0	10.193631227529533	40.57946762913566	RASSF1	CASK
Somatotropin deficiency	2/36	0.019691125277368826	0.39182573385691555	0	0	9.89332003988036	38.85687753280906	GHRHR	PROP1
Decreased testosterone in males	2/36	0.019691125277368826	0.39182573385691555	0	0	9.89332003988036	38.85687753280906	FGF17	GATA4
Behcet Syndrome	5/258	0.019755122729091024	0.39182573385691555	0	0	3.372916308644097	13.236478625281245	CCR1	CYP2C9	IL1R1	MPO	HLA-DQB1
Broad forehead	3/96	0.020095201945805007	0.39182573385691555	0	0	5.455472842569617	21.31602829517405	CASK	GATA4	LRP2
Neoplasms, Intracranial	3/97	0.020647828105159104	0.39182573385691555	0	0	5.397163120567376	20.94177626075774	CYP2C9	BCL2A1	ST3GAL3
ACTH-Secreting Pituitary Adenoma	2/37	0.02073574211292463	0.39182573385691555	0	0	9.610169491525424	37.24802129305297	PROP1	GHRL
Influenza due to Influenza A virus subtype H1N1	2/37	0.02073574211292463	0.39182573385691555	0	0	9.610169491525424	37.24802129305297	PIP4K2A	SERHL2
Malignant neoplasm of pharynx	2/37	0.02073574211292463	0.39182573385691555	0	0	9.610169491525424	37.24802129305297	CALCA	HDAC9
Coronary heart disease	11/913	0.02139517587529119	0.39182573385691555	0	0	2.123293801745357	8.163193711182734	CYP2C9	DTNA	MIR17	MECOM	BCL2A1	GJA4	GATA4	GHRL	MPO	HDAC9	HLA-DQB1
Small nose	4/176	0.02163760445940346	0.39182573385691555	0	0	3.951082598235766	15.14577394482707	CASK	GATA4	LTBP3	LRP2
Keratosis	2/38	0.021803030036817488	0.39182573385691555	0	0	9.342749529190208	35.74261597914983	CAST	MPO
Short nose	4/179	0.022853031994268608	0.39182573385691555	0	0	3.882758620689655	14.671669260731958	CASK	GATA4	LTBP3	LRP2
Growth Disorders	2/39	0.02289268421796414	0.39182573385691555	0	0	9.089784699954192	34.331552208173605	PROP1	LTBP3
Pancreatitis	5/269	0.02316234293303733	0.39182573385691555	0	0	3.230566534914361	12.163817856018794	RASSF1	CALCA	GHRL	MPO	HLA-DQB1
Sensorineural Hearing Loss (disorder)	7/471	0.023531476001496805	0.39182573385691555	0	0	2.5921574610924627	9.719077565655322	STRC	CASK	LRP2	RGR	NR2E3	KIZ	HLA-DQB1
Childhood Acute Myeloid Leukemia	3/102	0.02353575681436917	0.39182573385691555	0	0	5.123284123284123	19.208393320231192	MECOM	GATA4	MPO
Conductive hearing loss	4/181	0.02368602151069535	0.39182573385691555	0	0	3.838496006234171	14.366992370297465	AMER1	RGR	NR2E3	KIZ
Photodysphoria	4/181	0.02368602151069535	0.39182573385691555	0	0	3.838496006234171	14.366992370297465	CCR1	RGR	NR2E3	KIZ
Sparse pubic hair	2/40	0.024004402601147747	0.39182573385691555	0	0	8.850133809099018	33.00673355357275	FGF17	GATA4
Ulcer	4/184	0.024969772146746363	0.39182573385691555	0	0	3.7739463601532566	13.926199081667225	CYP2C9	CALCA	MPO	HLA-DQB1
Schwartz-Jampel Syndrome	2/41	0.025137885908768358	0.39182573385691555	0	0	8.62277270751847	31.760941396505185	CYP2C9	HLA-DQB1
Dwarfism	5/277	0.025865895052903085	0.39182573385691555	0	0	3.1342710997442453	11.455227953634424	GHRHR	CYP2C9	PROP1	GHRL	LTBP3
Essential Hypertension	5/278	0.026217454592863464	0.39182573385691555	0	0	3.1226309921962097	11.370529549204406	SLC22A12	CYP2C9	CALCA	CAMK1D	MPO
Diffuse Scleroderma	2/42	0.026292837602598245	0.39182573385691555	0	0	8.40677966101695	30.58772069236474	MPO	HLA-DQB1
Photophobia	4/188	0.026745805301327467	0.39182573385691555	0	0	3.6911544227886055	13.367064052246109	CCR1	RGR	NR2E3	KIZ
Glaucoma	6/381	0.02743726375047979	0.39182573385691555	0	0	2.7375438596491226	9.84380584414943	ADAMTSL1	LTBP3	RGR	NR2E3	KIZ	HLA-DQB1
Age related macular degeneration	6/382	0.027743092139363355	0.39182573385691555	0	0	2.7301231802911534	9.786859309437927	CCR1	VEGFD	RGR	NR2E3	HDAC9	CA13
Lupus Vulgaris	5/284	0.028391176387776926	0.39182573385691555	0	0	3.054542621162537	10.879293810350472	CAST	CCR1	MPO	HDAC9	AFF1
Reperfusion Injury	3/110	0.028588826259399014	0.39182573385691555	0	0	4.738317757009346	16.843484478105687	VEGFD	GHRL	MPO
Small testicle	3/110	0.028588826259399014	0.39182573385691555	0	0	4.738317757009346	16.843484478105687	FGF17	PROP1	GATA4
Arthritis, Adjuvant-Induced	2/44	0.028665973583161964	0.39182573385691555	0	0	8.005649717514125	28.43642363989918	CALCA	MPO
Arthritis, Collagen-Induced	2/44	0.028665973583161964	0.39182573385691555	0	0	8.005649717514125	28.43642363989918	CALCA	MPO
Arthritis, Experimental	2/44	0.028665973583161964	0.39182573385691555	0	0	8.005649717514125	28.43642363989918	CALCA	MPO
Congenital hypoplasia of penis	5/285	0.028764259625535013	0.39182573385691555	0	0	3.0434782608695654	10.800152840900745	FGF17	GATA4	RGR	NR2E3	KIZ
Young onset Parkinson disease	2/45	0.029883578316533904	0.39182573385691555	0	0	7.819077650768624	27.44845118929722	HSD17B13	LRP2
Squamous cell carcinoma	18/1876	0.030914407961858174	0.39182573385691555	0	0	1.7117077186095107	5.950808244579486	CCR1	CALCA	MAGEA12	MIR17	SATB1	HDC	GATA4	VEGFD	EVX2	MPO	TSPAN11	HDAC9	KLK10	CAMKMT	GHRHR	RASSF1	MECOM	HLA-DQB1
Single tumor	2/46	0.03112149229221569	0.39182573385691555	0	0	7.640986132511556	26.513126376251613	AMER1	CALCA
Infiltrating Cervical Carcinoma	2/46	0.03112149229221569	0.39182573385691555	0	0	7.640986132511556	26.513126376251613	MPO	HLA-DQB1
Pituitary Adenoma	5/294	0.03226246358301892	0.39182573385691555	0	0	2.9473446667669627	10.120741967732346	GHRHR	RASSF1	MIR17	PROP1	GHRL
Pancytopenia	3/116	0.032726342123010926	0.39182573385691555	0	0	4.485364193328795	15.338039063440137	MECOM	MPO	HDAC9
Synovial Cyst	2/48	0.033657118017896843	0.39182573385691555	0	0	7.3080324244657335	24.785416428445256	CALCA	RGR
Choriocarcinoma	5/300	0.03473653758082702	0.39182573385691555	0	0	2.886514369933677	9.698582029745534	CCR1	CALCA	IL1R1	HSD17B13	ANGPTL1
Enhanced S-Cone Syndrome	1/6	0.03546846602792507	0.39182573385691555	0	0	33.403361344537814	111.53753992591787	NR2E3
Extrapyramidal dyskinesia	1/6	0.03546846602792507	0.39182573385691555	0	0	33.403361344537814	111.53753992591787	DPYS
DIABETES MELLITUS, INSULIN-DEPENDENT, 4	1/6	0.03546846602792507	0.39182573385691555	0	0	33.403361344537814	111.53753992591787	HLA-DQB1
Sequoiosis	1/6	0.03546846602792507	0.39182573385691555	0	0	33.403361344537814	111.53753992591787	HLA-DQB1
Hypospadias, perineal	1/6	0.03546846602792507	0.39182573385691555	0	0	33.403361344537814	111.53753992591787	GATA4
Hyperphosphatasemia with bone disease	1/6	0.03546846602792507	0.39182573385691555	0	0	33.403361344537814	111.53753992591787	CALCA
Abnormal ciliary motility	1/6	0.03546846602792507	0.39182573385691555	0	0	33.403361344537814	111.53753992591787	NME8
Abnormal spermatogenesis	1/6	0.03546846602792507	0.39182573385691555	0	0	33.403361344537814	111.53753992591787	STRC
Ulnar-mammary syndrome	1/6	0.03546846602792507	0.39182573385691555	0	0	33.403361344537814	111.53753992591787	HLA-DQB1
Varicella Zoster Virus Infection	1/6	0.03546846602792507	0.39182573385691555	0	0	33.403361344537814	111.53753992591787	HLA-DQB1
Acromicric Dysplasia	1/6	0.03546846602792507	0.39182573385691555	0	0	33.403361344537814	111.53753992591787	LTBP3
WARFARIN SENSITIVITY (disorder)	1/6	0.03546846602792507	0.39182573385691555	0	0	33.403361344537814	111.53753992591787	CYP2C9
Intermediate Grade Ductal Breast Carcinoma In Situ	1/6	0.03546846602792507	0.39182573385691555	0	0	33.403361344537814	111.53753992591787	KLK10
Keratoma	1/6	0.03546846602792507	0.39182573385691555	0	0	33.403361344537814	111.53753992591787	MPO
Keratosis Blennorrhagica	1/6	0.03546846602792507	0.39182573385691555	0	0	33.403361344537814	111.53753992591787	MPO
Large iliac wings	1/6	0.03546846602792507	0.39182573385691555	0	0	33.403361344537814	111.53753992591787	AMER1
Borderline lepromatous leprosy	1/6	0.03546846602792507	0.39182573385691555	0	0	33.403361344537814	111.53753992591787	HLA-DQB1
Bronchopulmonary Sequestration	1/6	0.03546846602792507	0.39182573385691555	0	0	33.403361344537814	111.53753992591787	MPO
Campylobacter jejuni infection	1/6	0.03546846602792507	0.39182573385691555	0	0	33.403361344537814	111.53753992591787	HLA-DQB1
Mydriasis	1/6	0.03546846602792507	0.39182573385691555	0	0	33.403361344537814	111.53753992591787	CALCA
Neck Pain	1/6	0.03546846602792507	0.39182573385691555	0	0	33.403361344537814	111.53753992591787	CALCA
Necrotizing vasculitis	1/6	0.03546846602792507	0.39182573385691555	0	0	33.403361344537814	111.53753992591787	MPO
Nonmotile sperm	1/6	0.03546846602792507	0.39182573385691555	0	0	33.403361344537814	111.53753992591787	STRC
Crisponi syndrome	1/6	0.03546846602792507	0.39182573385691555	0	0	33.403361344537814	111.53753992591787	CNTFR
Postoperative Complications	1/6	0.03546846602792507	0.39182573385691555	0	0	33.403361344537814	111.53753992591787	CALCA
Dilated fourth ventricle	1/6	0.03546846602792507	0.39182573385691555	0	0	33.403361344537814	111.53753992591787	CASK
Lupus Erythematosus	5/304	0.036449708360039905	0.39182573385691555	0	0	2.8473171441035334	9.429807051016692	CAST	CCR1	MPO	HDAC9	AFF1
Endometriosis	9/749	0.03646219182024371	0.39182573385691555	0	0	2.0971512052593133	6.9446730060693085	CCR1	GHRHR	MIR17	SLC7A8	IL1R1	SUCLG2	HSD17B13	MPO	HLA-DQB1
Acute Megakaryocytic Leukemias	3/122	0.03715923695249373	0.39182573385691555	0	0	4.257918552036199	14.019379494546175	MECOM	MPO	ZNF587B
Lupus Nephritis	4/210	0.03784892075840456	0.39182573385691555	0	0	3.2932708403080015	10.782671986271472	CCR1	CAMK1D	MPO	XKR6
Adenoma	11/1000	0.03797813093409151	0.39182573385691555	0	0	1.9276351796365525	6.304802714368781	SLC9A2	GHRHR	CYP2C9	RASSF1	CALCA	PROP1	NFIB	VEGFD	GHRL	MPO	CAMKMT
Lupus Erythematosus, Discoid	5/309	0.03866347563387145	0.39182573385691555	0	0	2.7997711670480547	9.107263377112229	CAST	CCR1	MPO	HDAC9	AFF1
Hereditary Breast and Ovarian Cancer Syndrome	2/52	0.038959796316744	0.39182573385691555	0	0	6.722033898305085	21.814512647397663	SLC22A12	HSD17B13
Hypocalcemia	2/52	0.038959796316744	0.39182573385691555	0	0	6.722033898305085	21.814512647397663	LRP2	CAMKMT
Decreased nerve conduction velocity	2/52	0.038959796316744	0.39182573385691555	0	0	6.722033898305085	21.814512647397663	ARHGEF10	LTBP3
Endocrine System Diseases	2/52	0.038959796316744	0.39182573385691555	0	0	6.722033898305085	21.814512647397663	CALCA	PROP1
Kidney Failure, Acute	5/310	0.039115912834992876	0.39182573385691555	0	0	2.790449037776194	9.044475741047828	SLC22A12	CYP2C9	RASSF1	LRP2	MPO
Congenital anomaly of face	3/126	0.04027691737778403	0.39182573385691555	0	0	4.118615801542631	13.228898171642026	DPYS	CASK	LRP2
Experimental Lung Inflammation	2/53	0.04033209211620721	0.39182573385691555	0	0	6.589896975739448	21.157574608476217	CCR1	IL1R1
Hyperparathyroidism, Primary	2/53	0.04033209211620721	0.39182573385691555	0	0	6.589896975739448	21.157574608476217	CALCA	LRP2
Visual field constriction	2/53	0.04033209211620721	0.39182573385691555	0	0	6.589896975739448	21.157574608476217	RGR	KIZ
Selective tooth agenesis	1/7	0.041257375477039664	0.39182573385691555	0	0	27.834733893557424	88.73505470110672	LTBP3
Flat Ductal Epithelial Atypia of the Breast	1/7	0.041257375477039664	0.39182573385691555	0	0	27.834733893557424	88.73505470110672	RASSF1
Serum zinc measurement	1/7	0.041257375477039664	0.39182573385691555	0	0	27.834733893557424	88.73505470110672	NBDY
Hypomagnesemia 1, Intestinal	1/7	0.041257375477039664	0.39182573385691555	0	0	27.834733893557424	88.73505470110672	VEGFD
Pituitary Hormone Deficiency, Combined, 1	1/7	0.041257375477039664	0.39182573385691555	0	0	27.834733893557424	88.73505470110672	PROP1
Hirschsprung disease 1	1/7	0.041257375477039664	0.39182573385691555	0	0	27.834733893557424	88.73505470110672	TBATA
Tooth Agenesis, Familial	1/7	0.041257375477039664	0.39182573385691555	0	0	27.834733893557424	88.73505470110672	LTBP3
Abnormal sperm development	1/7	0.041257375477039664	0.39182573385691555	0	0	27.834733893557424	88.73505470110672	STRC
Impaired distal vibration sensation	1/7	0.041257375477039664	0.39182573385691555	0	0	27.834733893557424	88.73505470110672	DCAF8
Absence of a tooth	1/7	0.041257375477039664	0.39182573385691555	0	0	27.834733893557424	88.73505470110672	LTBP3
Widow's peak	1/7	0.041257375477039664	0.39182573385691555	0	0	27.834733893557424	88.73505470110672	LRP2
Adenoid cystic breast carcinoma	1/7	0.041257375477039664	0.39182573385691555	0	0	27.834733893557424	88.73505470110672	NFIB
X-Linked Infantile Nystagmus	1/7	0.041257375477039664	0.39182573385691555	0	0	27.834733893557424	88.73505470110672	CASK
Limited pronation/supination of forearm	1/7	0.041257375477039664	0.39182573385691555	0	0	27.834733893557424	88.73505470110672	MECOM
Myelolipoma	1/7	0.041257375477039664	0.39182573385691555	0	0	27.834733893557424	88.73505470110672	MPO
Narrow vertebral interpedicular distance	1/7	0.041257375477039664	0.39182573385691555	0	0	27.834733893557424	88.73505470110672	LTBP3
Chemical Burns	1/7	0.041257375477039664	0.39182573385691555	0	0	27.834733893557424	88.73505470110672	IL1R1
Noncompaction cardiomyopathy	1/7	0.041257375477039664	0.39182573385691555	0	0	27.834733893557424	88.73505470110672	DTNA
Chronic nasopharyngitis	1/7	0.041257375477039664	0.39182573385691555	0	0	27.834733893557424	88.73505470110672	RASSF1
Nose symptoms	1/7	0.041257375477039664	0.39182573385691555	0	0	27.834733893557424	88.73505470110672	HDC
Oedema auricular	1/7	0.041257375477039664	0.39182573385691555	0	0	27.834733893557424	88.73505470110672	MPO
Congenital atresia of pulmonary valve	1/7	0.041257375477039664	0.39182573385691555	0	0	27.834733893557424	88.73505470110672	GATA4
Papillary cystic tumor	1/7	0.041257375477039664	0.39182573385691555	0	0	27.834733893557424	88.73505470110672	CASK
Parasomnia	1/7	0.041257375477039664	0.39182573385691555	0	0	27.834733893557424	88.73505470110672	HLA-DQB1
Coumarin Resistance	1/7	0.041257375477039664	0.39182573385691555	0	0	27.834733893557424	88.73505470110672	CYP2C9
Alcoholic Intoxication, Chronic	6/424	0.04268843812201586	0.39182573385691555	0	0	2.4505162427600102	7.728504695642467	ADAMTSL1	CALCA	IL1R1	GATA4	GRIN2C	PRSS21
Systemic onset juvenile chronic arthritis	2/55	0.043130769596737596	0.39182573385691555	0	0	6.340582027502398	19.93173769570955	HDAC9	HLA-DQB1
Neoplasm, Residual	4/220	0.04365108648350603	0.39182573385691555	0	0	3.1392081736909323	9.830515487931333	RASSF1	MECOM	GATA4	HDAC9
Cystitis	2/56	0.04455662816338457	0.39182573385691555	0	0	6.222849968612681	19.359251129401056	RASSF1	MPO
Sentinel node (disorder)	2/57	0.04599982194560222	0.39182573385691555	0	0	6.109399075500771	18.811559155053246	RASSF1	VEGFD
Long eyelashes	2/57	0.04599982194560222	0.39182573385691555	0	0	6.109399075500771	18.811559155053246	LTBP3	CAMKMT
Broad nasal tip	2/57	0.04599982194560222	0.39182573385691555	0	0	6.109399075500771	18.811559155053246	CASK	LRP2
Gastrointestinal Carcinoid Tumor	4/225	0.04672991012322023	0.39182573385691555	0	0	3.0674052114214385	9.396599696286705	RASSF1	CALCA	GATA4	CAMKMT
Sclerosis of skull base	1/8	0.04701183027422738	0.39182573385691555	0	0	23.857142857142858	72.93977888059271	AMER1
Eye Diseases, Hereditary	1/8	0.04701183027422738	0.39182573385691555	0	0	23.857142857142858	72.93977888059271	LRP2
Geleophysic dysplasia	1/8	0.04701183027422738	0.39182573385691555	0	0	23.857142857142858	72.93977888059271	LTBP3
Small penis	1/8	0.04701183027422738	0.39182573385691555	0	0	23.857142857142858	72.93977888059271	GATA4
Shock, Hemorrhagic	1/8	0.04701183027422738	0.39182573385691555	0	0	23.857142857142858	72.93977888059271	MPO
HyperCalcification of skull base	1/8	0.04701183027422738	0.39182573385691555	0	0	23.857142857142858	72.93977888059271	AMER1
HyperMineralization of skull base	1/8	0.04701183027422738	0.39182573385691555	0	0	23.857142857142858	72.93977888059271	AMER1
Hypocalciuric hypercalcemia	1/8	0.04701183027422738	0.39182573385691555	0	0	23.857142857142858	72.93977888059271	CALCA
Abnormality of secondary sexual hair	1/8	0.04701183027422738	0.39182573385691555	0	0	23.857142857142858	72.93977888059271	PROP1
Acute respiratory infections	1/8	0.04701183027422738	0.39182573385691555	0	0	23.857142857142858	72.93977888059271	MPO
Invasive Candidiasis	1/8	0.04701183027422738	0.39182573385691555	0	0	23.857142857142858	72.93977888059271	CCR1
Alexithymia	1/8	0.04701183027422738	0.39182573385691555	0	0	23.857142857142858	72.93977888059271	CAST
anaphylaxis	1/8	0.04701183027422738	0.39182573385691555	0	0	23.857142857142858	72.93977888059271	MPO
Leukonychia	1/8	0.04701183027422738	0.39182573385691555	0	0	23.857142857142858	72.93977888059271	CAST
Anterior pituitary agenesis	1/8	0.04701183027422738	0.39182573385691555	0	0	23.857142857142858	72.93977888059271	PROP1
Maculopapular eruption	1/8	0.04701183027422738	0.39182573385691555	0	0	23.857142857142858	72.93977888059271	HDAC9
Chronic iridocyclitis	1/8	0.04701183027422738	0.39182573385691555	0	0	23.857142857142858	72.93977888059271	HLA-DQB1
Oval face	1/8	0.04701183027422738	0.39182573385691555	0	0	23.857142857142858	72.93977888059271	CASK
Ovarian Small Cell Carcinoma	1/8	0.04701183027422738	0.39182573385691555	0	0	23.857142857142858	72.93977888059271	CALCA
Penile Neoplasms	1/8	0.04701183027422738	0.39182573385691555	0	0	23.857142857142858	72.93977888059271	RASSF1
Polybrominated biphenyl measurement	1/8	0.04701183027422738	0.39182573385691555	0	0	23.857142857142858	72.93977888059271	ADAMTSL1
Polymorphous low grade adenocarcinoma	1/8	0.04701183027422738	0.39182573385691555	0	0	23.857142857142858	72.93977888059271	NFIB
EMG: chronic denervation signs	1/8	0.04701183027422738	0.39182573385691555	0	0	23.857142857142858	72.93977888059271	DCAF8
Large cell carcinoma of lung	2/58	0.04746009546787749	0.39182573385691555	0	0	6.0	18.287196098595352	CALCA	CASK
Osteopenia	5/329	0.04833095258287448	0.39182573385691555	0	0	2.624261943102523	7.950682015293972	CCR1	FGF17	CALCA	PROP1	LRP2
Well Differentiated Pancreatic Endocrine Tumor	2/59	0.0489371956422302	0.39182573385691555	0	0	5.894439488551888	17.784806122354453	CALCA	SNORD61
Moderate mental retardation (I.Q. 35-49)	2/59	0.0489371956422302	0.39182573385691555	0	0	5.894439488551888	17.784806122354453	CASK	CAMKMT
Small cell carcinoma of lung	8/673	0.049805642750788554	0.39182573385691555	0	0	2.06390977443609	6.1909594707661295	CAST	ADAMTSL1	RASSF1	CALCA	VEGFD	MPO	HDAC9	CAMKMT
Ductal Carcinoma	4/230	0.04992702028590257	0.39182573385691555	0	0	2.998779371376259	8.987920342757757	LRRC15	RASSF1	CALCA	NFIB

## Sheet: Supplementary Table S5
Gene Symbol	Fold change	Description
CXCL12	5.580449	Homo sapiens C-X-C motif chemokine ligand 12 (CXCL12), transcript variant 2, mRNA [NM_000609]
ROR2	3.2731879	Homo sapiens receptor tyrosine kinase like orphan receptor 2 (ROR2), transcript variant 1, mRNA [NM_004560]
IL33	2.8276787	Homo sapiens interleukin 33 (IL33), transcript variant 1, mRNA [NM_033439]
NRSN1	2.4629178	neurensin 1 [Source:HGNC Symbol;Acc:HGNC:17881] [ENST00000378475]
FGA	2.3799546	Homo sapiens fibrinogen alpha chain (FGA), transcript variant alpha, mRNA [NM_021871]
TLX1NB	2.2256994	Homo sapiens TLX1 neighbor (TLX1NB), transcript variant 3, long non-coding RNA [NR_130724]
CACNA1A	2.1834526	calcium voltage-gated channel subunit alpha1 A [Source:HGNC Symbol;Acc:HGNC:1388] [ENST00000574974]
BRS3	2.1631076	Homo sapiens bombesin receptor subtype 3 (BRS3), mRNA [NM_001727]
SLC22A3	2.0806754	PREDICTED: Homo sapiens solute carrier family 22 member 3 (SLC22A3), transcript variant X4, mRNA [XM_017011203]
SLAMF1	2.0483463	Homo sapiens signaling lymphocytic activation molecule family member 1 (SLAMF1), transcript variant 1, mRNA [NM_003037]
CLRN1	1.9952589	Homo sapiens clarin 1 (CLRN1), transcript variant 4, mRNA [NM_052995]
PPBP	1.9866596	Homo sapiens pro-platelet basic protein (PPBP), mRNA [NM_002704]
GATA4	1.9534832	Homo sapiens GATA binding protein 4 (GATA4), transcript variant 2, mRNA [NM_002052]
PRKCB	1.9296088	Homo sapiens protein kinase C beta (PRKCB), transcript variant 2, mRNA [NM_002738]
ZFP57	1.9283923	Homo sapiens ZFP57 zinc finger protein (ZFP57), transcript variant 1, mRNA [NM_001109809]
ALB	1.9032096	Homo sapiens albumin (ALB), mRNA [NM_000477]
CACNA1I	1.8340373	Homo sapiens calcium voltage-gated channel subunit alpha1 I (CACNA1I), transcript variant 2, mRNA [NM_001003406]
FERMT1	1.8260367	fermitin family member 1 [Source:HGNC Symbol;Acc:HGNC:15889] [ENST00000378844]
SCN5A	1.8184905	Homo sapiens sodium voltage-gated channel alpha subunit 5 (SCN5A), transcript variant 3, mRNA [NM_001099404]
NRXN1	1.7970424	Homo sapiens neurexin 1 (NRXN1), transcript variant alpha6, mRNA [NM_001330083]
GPR42	1.7331804	Homo sapiens G protein-coupled receptor 42 (gene/pseudogene) (GPR42), mRNA [NM_001348195]
TRIB2	1.7292659	Homo sapiens tribbles pseudokinase 2 (TRIB2), transcript variant 1, mRNA [NM_021643]
REM1	1.699784	Homo sapiens RRAD and GEM like GTPase 1 (REM1), mRNA [NM_014012]
PIEZO2	1.6968246	piezo type mechanosensitive ion channel component 2
OR5V1	1.6815499	olfactory receptor family 5 subfamily V member 1
INHA	1.6693668	Homo sapiens inhibin subunit alpha (INHA), mRNA [NM_002191]
PTPRN2	1.6561145	Homo sapiens protein tyrosine phosphatase receptor type N2 (PTPRN2), transcript variant 1, mRNA [NM_002847]
SLC5A7	1.6227634	Homo sapiens solute carrier family 5 member 7 (SLC5A7), transcript variant 2, mRNA [NM_001305005]
FCER2	1.6155521	Homo sapiens Fc fragment of IgE receptor II (FCER2), transcript variant 1, mRNA [NM_002002]
KCNC4	1.6124586	potassium voltage-gated channel subfamily C member 4 [Source:HGNC Symbol;Acc:HGNC:6236] [ENST00000412512]
TAS1R1	1.5808518	Homo sapiens taste 1 receptor member 1 (TAS1R1), transcript variant 2, mRNA [NM_138697]
UCP3	1.5773698	Homo sapiens uncoupling protein 3 (UCP3), transcript variant short, mRNA [NM_022803]
MEFV	1.5544258	Homo sapiens MEFV innate immuity regulator, pyrin (MEFV), transcript variant 1, mRNA [NM_000243]
SPI1	1.5358515	Homo sapiens Spi-1 proto-oncogene (SPI1), transcript variant 1, mRNA [NM_001080547]
SERPIND1	1.5112	Homo sapiens serpin family D member 1 (SERPIND1), mRNA [NM_000185]

## Sheet: Supplementary Table S6
Gene Symbol	Fold change	Description
RGR	-2.3566914	retinal G protein coupled receptor [Source:HGNC Symbol;Acc:HGNC:9990] [ENST00000372092]
BCL2A1	-2.2277298	Homo sapiens BCL2 related protein A1 (BCL2A1), transcript variant 1, mRNA [NM_004049]
GJA4	-2.1708827	Homo sapiens gap junction protein alpha 4 (GJA4), mRNA [NM_002060]
MECOM	-2.1696503	Homo sapiens MDS1 and EVI1 complex locus (MECOM), transcript variant 15, mRNA [NM_001366473]
CAST	-2.1390128	calpastatin [Source:HGNC Symbol;Acc:HGNC:1515] [ENST00000509602]
RASSF1	-2.119714	Ras association domain family member 1 [Source:HGNC Symbol;Acc:HGNC:9882] [ENST00000494145]
AMER1	-2.1143599	Homo sapiens APC membrane recruitment protein 1 (AMER1), mRNA [NM_152424]
MPO	-2.0123417	myeloperoxidase [Source:HGNC Symbol;Acc:HGNC:7218] [ENST00000225275]
DAGLA	-1.9602833	Homo sapiens diacylglycerol lipase alpha (DAGLA), mRNA [NM_006133]
GATA4	-1.9534832	Homo sapiens GATA binding protein 4 (GATA4), transcript variant 2, mRNA [NM_002052]
SLC22A12	-1.9416829	Homo sapiens solute carrier family 22 member 12 (SLC22A12), transcript variant 1, mRNA [NM_144585]
GHRL	-1.8562211	Homo sapiens ghrelin and obestatin prepropeptide (GHRL), transcript variant 2, mRNA [NM_001134941]
CYP2C9	-1.8411129	Homo sapiens cytochrome P450 family 2 subfamily C member 9 (CYP2C9), mRNA [NM_000771]
IL1R1	-1.8279939	Homo sapiens interleukin 1 receptor type 1 (IL1R1), transcript variant 1, mRNA [NM_000877]
CA13	-1.8067338	carbonic anhydrase 13 [Source:HGNC Symbol;Acc:HGNC:14914] [ENST00000518392]
RNF39	-1.7822586	Homo sapiens ring finger protein 39 (RNF39), transcript variant 1, mRNA [NM_025236]
MAP3K19	-1.7766322	Homo sapiens mitogen-activated protein kinase kinase kinase 19 (MAP3K19), transcript variant 1, mRNA [NM_025052]
SLC2A12	-1.7624398	solute carrier family 2 member 12 [Source:HGNC Symbol;Acc:HGNC:18067] [ENST00000275230]
HDAC9	-1.7182677	Homo sapiens histone deacetylase 9 (HDAC9), transcript variant 1, mRNA [NM_058176]
CALCA	-1.7158118	Homo sapiens calcitonin related polypeptide alpha (CALCA), transcript variant 2, mRNA [NM_001033952]
MIR17	-1.7151628	Homo sapiens microRNA 17 (MIR17), microRNA [NR_029487]
KIZ	-1.6969119	kizuna centrosomal protein [Source:HGNC Symbol;Acc:HGNC:15865] [ENST00000451772]
CCR1	-1.661873	Homo sapiens C-C motif chemokine receptor 1 (CCR1), mRNA [NM_001295]
NFIB	-1.6508471	Homo sapiens nuclear factor I B (NFIB), transcript variant 4, mRNA [NM_001282787]
LRRC15	-1.6405728	Homo sapiens leucine rich repeat containing 15 (LRRC15), transcript variant 2, mRNA [NM_130830]
HLA-DQB1	-1.6301018	major histocompatibility complex, class II, DQ beta 1 [Source:HGNC Symbol;Acc:HGNC:4944] [ENST00000475182]
NR2E3	-1.5934166	nuclear receptor subfamily 2 group E member 3 [Source:HGNC Symbol;Acc:HGNC:7974] [ENST00000563709]
CAMKMT	-1.58428	Homo sapiens calmodulin-lysine N-methyltransferase (CAMKMT), mRNA [NM_024766]
LRP2	-1.5790583	Homo sapiens LDL receptor related protein 2 (LRP2), mRNA [NM_004525]
PROP1	-1.5443513	Homo sapiens PROP paired-like homeobox 1 (PROP1), mRNA [NM_006261]
HDC	-1.5304229	Homo sapiens histidine decarboxylase (HDC), transcript variant 1, mRNA [NM_002112]
FGF17	-1.5079274	Homo sapiens fibroblast growth factor 17 (FGF17), transcript variant 1, mRNA [NM_003867]
